# Supplementary material for: An Integrative Small RNA–Degradome–Transcriptome Analysis Reveals Mechanisms of Heat-Induced Anther Indehiscence in Pepper
Source: Biology (Basel). 2026 Jan 12;15(2):129. doi: 10.3390/biology15020129 (PMC12838170; doi:10.3390/biology15020129)
Supplement: Supplementary file 1 [file biology-15-00129-s001.zip]

Archive with 7 entries (7 files):
- Figure S2.pdf
- Figure S3.pdf
- Figure S4.pdf
- Figure S5.pdf
- Figure S6.pdf
- Supplemental Tables.xlsx
- Figure S1.tif
