# Supplementary material for: An Integrative Small RNA–Degradome–Transcriptome Analysis Reveals Mechanisms of Heat-Induced Anther Indehiscence in Pepper
Source: Biology (Basel). 2026 Jan 12;15(2):129. doi: 10.3390/biology15020129 (PMC12838170; doi:10.3390/biology15020129)
Supplement: Supplementary file 1 [file biology-15-00129-s001.zip › Supplemental Tables.xlsx]

## Sheet: Table S1
Table S1 Summary of transcriptome sequencing data generated for 24 samples using Illumina sequencing platform
Sample	Raw Reads	Raw Bases	Clean Reads	Clean Bases	Clean Ratio	Q20	Q30	GC	Mapped Reads	Mapped Rate	Uniquely Mapped Reads
B021_CK1_1	39200192	5.88G	38850030	5.81G	0.9911	0.9761	0.9293	0.4201	37131192	0.9558	35786114
B021_CK1_2	48621702	7.29G	48353588	7.23G	0.9945	0.9811	0.9418	0.4172	46173827	0.9549	44238451
B021_CK1_3	44637862	6.70G	44381592	6.64G	0.9943	0.978	0.9345	0.4173	42494249	0.9575	40825064
B021_CK2_1	42197660	6.33G	41927446	6.27G	0.9936	0.9804	0.9397	0.4178	40031834	0.9548	38547867
B021_CK2_2	43732688	6.56G	43355104	6.48G	0.9914	0.9783	0.9354	0.417	41255951	0.9516	39777912
B021_CK2_3	49578448	7.44G	49163770	7.36G	0.9916	0.976	0.9298	0.4164	46867864	0.9533	45238452
B021_T1_1	56749590	8.51G	56380678	8.44G	0.9935	0.9791	0.9371	0.4179	53711349	0.9527	51560427
B021_T1_2	61251532	9.19G	60876736	9.11G	0.9939	0.9794	0.9375	0.4189	58064369	0.9538	55541814
B021_T1_3	47408498	7.11G	47055794	7.05G	0.9926	0.9803	0.9397	0.4187	44994775	0.9562	43100233
B021_T2_1	38288792	5.74G	38022400	5.70G	0.993	0.9802	0.9396	0.4176	36525867	0.9606	35130089
B021_T2_2	54382956	8.16G	54043560	8.10G	0.9938	0.98	0.939	0.4174	51827413	0.959	49741827
B021_T2_3	43992058	6.60G	43710424	6.54G	0.9936	0.9816	0.9431	0.4194	41845639	0.9573	40155274
DL_CK1_1	39351508	5.90G	39191430	5.85G	0.9959	0.9823	0.9453	0.4164	37395300	0.9542	35978432
DL_CK1_2	40872704	6.13G	40495414	6.06G	0.9908	0.9761	0.9301	0.4209	38433000	0.9491	36887165
DL_CK1_3	50557142	7.58G	50221680	7.51G	0.9934	0.9806	0.9411	0.4187	47741861	0.9506	45684709
DL_CK2_1	59934012	8.99G	59519866	8.91G	0.9931	0.9835	0.947	0.4182	57061636	0.9587	55066607
DL_CK2_2	46801140	7.02G	46334482	6.92G	0.99	0.9801	0.9401	0.4174	44169854	0.9533	42385195
DL_CK2_3	41363964	6.20G	41051142	6.14G	0.9924	0.9797	0.9383	0.4182	39126080	0.9531	37540349
DL_T1_1	40889800	6.17G	40703374	6.12G	0.9954	0.9833	0.948	0.4199	39007633	0.9583	37694147
DL_T1_2	44882640	6.73G	44598634	6.67G	0.9937	0.98	0.939	0.4209	42668828	0.9567	40969544
DL_T1_3	47114342	7.07G	46766294	7.00G	0.9926	0.9793	0.9378	0.4214	44649219	0.9547	42829655
DL_T2_1	42725100	6.41G	42429732	6.34G	0.9931	0.9791	0.9367	0.4169	40330732	0.9505	38655164
DL_T2_2	38614438	5.79G	38375302	5.74G	0.9938	0.9806	0.9406	0.4169	36662423	0.9554	35159687
DL_T2_3	57061994	8.56G	56710856	8.48G	0.9938	0.9803	0.9398	0.4178	54044673	0.953	51828218
Total	1120210762	168.06G	1112519328	166.47G	-	-	-	-	1062215568	-	1020322396
Average	4.66754e+07	7.00G	46354972	6.94G	0.9931	0.9798	0.9388	0.4183	44258982	0.9548	4.25134e+07

## Sheet: Table S2
Table S1 Complete list of differentially expressed genes (DEGs) regulated by high temperature in pepper flower buds.
DEGs in B021 at the pollen mother cell stage (B021_T1 vs. B021_CK1)
Gene ID	B021_T1_1	B021_T1_2	B021_T1_3	B021_CK1_1	B021_CK1_2	B021_CK1_3	log2 FC	P Value	FDR	Gene Information	Gene Name	GO	KEGG	NR
CaDEM10G24590	0.63	0.52	0.59	0.89	1.27	1	-1.00895	9.09e-06	6.11e-05	chr10:233855951-233858877:-	CaDEM10G24590	69;GO:0001101,biological_process response to acid chemical;GO:0003674,molecular_function molecular_function;GO:0003824,molecular_function catalytic activity;GO:0006082,biological_process organic acid metabolic process;GO:0006629,biological_process lipid metabolic process;GO:0006720,biological_process isoprenoid metabolic process;GO:0006721,biological_process terpenoid metabolic process;GO:0007154…	NA	XP_016543685.1 PREDICTED: 2-oxoglutarate-dependent dioxygenase DAO-like isoform X1 [Capsicum annuum]
CaDEM08G21080	0.2	0.07	0.15	0.94	1.04	1.01	-2.98129	7.27e-22	1.98e-20	chr8:163776523-163779358:+	CaDEM08G21080	NA	NA	XP_016582352.1 PREDICTED: uncharacterized protein LOC107879945 [Capsicum annuum]
CaDEM05G03590	0.69	0.39	0.44	0.97	1.22	1.09	-1.24347	0.000617967	0.00275154	chr5:11797665-11798775:+	CaDEM05G03590	14;GO:0003674,molecular_function molecular_function;GO:0003824,molecular_function catalytic activity;GO:0004497,molecular_function monooxygenase activity;GO:0005575,cellular_component cellular_component;GO:0008150,biological_process biological_process;GO:0008152,biological_process metabolic process;GO:0009058,biological_process biosynthetic process;GO:0016020,cellular_component membrane;GO:001649…	CYP1A1; cytochrome P450 family 1 subfamily A1 [EC:1.14.14.1]; K07408; CYP1A2; cytochrome P450 family 1 subfamily A2 [EC:1.14.14.1]; K07409; CYP2J; cytochrome P450 family 2 subfamily J [EC:1.14.14.1 1.14.14.73 1.14.14.74 1.14.14.75]; K07418	XP_016574551.1 PREDICTED: cytochrome P450 89A9-like [Capsicum annuum]
CaDEM03G05090	1.54	1.24	1.47	0	0	0	7.49568	5.09e-17	1.09e-15	chr3:14855774-14856736:-	CaDEM03G05090	22;GO:0000166,molecular_function nucleotide binding;GO:0003674,molecular_function molecular_function;GO:0003824,molecular_function catalytic activity;GO:0003973,molecular_function (S)-2-hydroxy-acid oxidase activity;GO:0005488,molecular_function binding;GO:0008150,biological_process biological_process;GO:0008152,biological_process metabolic process;GO:0016491,molecular_function oxidoreductase act…	NA	PHT85666.1 hypothetical protein T459_07772 [Capsicum annuum]
CaDEM07G01520	14.61	0	24.53	0	0	1.86	4.21606	3.67e-13	5.87e-12	chr7:5266119-5266701:-	CaDEM07G01520	NA	NA	XP_016579289.1 PREDICTED: flower-specific defensin-like [Capsicum annuum]
CaDEM03G06600	4.57	6.29	3.58	0	0.46	0.25	4.01356	3.18e-12	4.71e-11	chr3:19403482-19403740:+	CaDEM03G06600	106;GO:0000993,molecular_function RNA polymerase II complex binding;GO:0001098,molecular_function basal transcription machinery binding;GO:0001099,molecular_function basal RNA polymerase II transcription machinery binding;GO:0003674,molecular_function molecular_function;GO:0005488,molecular_function binding;GO:0005515,molecular_function protein binding;GO:0005575,cellular_component cellular_compo…	NA	PHT85627.1 Transcription elongation factor 1 -like protein [Capsicum annuum]
CaDEM07G25060	1.11	0.84	1.23	0	0.15	0.05	3.63273	8.18e-12	1.17e-10	chr7:252026043-252027239:-	CaDEM07G25060	34;GO:0003674,molecular_function molecular_function;GO:0003824,molecular_function catalytic activity;GO:0004364,molecular_function glutathione transferase activity;GO:0005575,cellular_component cellular_component;GO:0005622,cellular_component intracellular;GO:0005623,cellular_component cell;GO:0005737,cellular_component cytoplasm;GO:0006518,biological_process peptide metabolic process;GO:0006575,…	GST, gst; glutathione S-transferase [EC:2.5.1.18]; K00799	XP_016552581.1 PREDICTED: probable glutathione S-transferase parC [Capsicum annuum]
CaDEM08G25860	1.25	1.12	0.59	0	0.13	0	4.11843	1.32e-09	1.52e-08	chr8:172813040-172813980:-	CaDEM08G25860	28;GO:0001101,biological_process response to acid chemical;GO:0005575,cellular_component cellular_component;GO:0005622,cellular_component intracellular;GO:0005623,cellular_component cell;GO:0005737,cellular_component cytoplasm;GO:0005829,cellular_component cytosol;GO:0006950,biological_process response to stress;GO:0008150,biological_process biological_process;GO:0009266,biological_process respon…	NA	XP_016540014.1 PREDICTED: phosphoprotein ECPP44 [Capsicum annuum]
CaDEM05G01600	1.04	1.03	1.17	0.02	0.06	0.04	4.43865	3.96e-30	1.55e-28	chr5:4836157-4839159:+	CaDEM05G01600	NA	NA	XP_016574509.1 PREDICTED: subtilisin-like protease SBT5.4 [Capsicum annuum]
CaDEM02G32220	1.04	1.14	1.03	0.05	0.02	0.05	4.5832	1.25e-28	4.69e-27	chr2:171910169-171912968:+	CaDEM02G32220	NA	NA	XP_016561395.1 PREDICTED: plasma membrane ATPase 1-like [Capsicum annuum]
CaDEM12G05710	1.58	1.48	1.7	0.06	0.14	0.08	3.9464	3.94e-110	7.37e-108	chr12:15371595-15382009:-	CaDEM12G05710	NA	NA	PHT64314.1 hypothetical protein T459_31841 [Capsicum annuum]
CaDEM07G04500	1.45	1.35	1.18	0.07	0.24	0.32	2.4449	2.76e-08	2.73e-07	chr7:17030297-17031289:+	CaDEM07G04500	NA	NA	XP_016579308.1 PREDICTED: uncharacterized protein LOC107877039 [Capsicum annuum]
CaDEM10G22350	1.25	1.47	0.87	0.09	0.07	0.15	3.39878	1e-19	2.5e-18	chr10:228203365-228205905:+	CaDEM10G22350	NA	NA	XP_016544870.1 PREDICTED: putative HVA22-like protein g isoform X2 [Capsicum annuum]
CaDEM05G20050	4.79	4.36	4.9	0.11	0.23	0.05	4.94216	3.89e-57	3.11e-55	chr5:227113915-227115208:+	CaDEM05G20050	NA	NA	XP_016553515.1 PREDICTED: uncharacterized acetyltransferase At3g50280-like [Capsicum annuum]
CaDEM01G31030	1.42	1.33	1.58	0.14	0.19	0.2	2.88285	3.55e-50	2.46e-48	chr1:205328270-205334603:+	CaDEM01G31030	47;GO:0003674,molecular_function molecular_function;GO:0003824,molecular_function catalytic activity;GO:0006082,biological_process organic acid metabolic process;GO:0006629,biological_process lipid metabolic process;GO:0006720,biological_process isoprenoid metabolic process;GO:0006721,biological_process terpenoid metabolic process;GO:0008150,biological_process biological_process;GO:0008152,biolog…	GA2ox; gibberellin 2beta-dioxygenase [EC:1.14.11.13]; K04125	NP_001311514.1 gibberellin 2-beta-dioxygenase 2 [Capsicum annuum]
CaDEM01G14710	1	1.08	1.15	0.16	0.13	0.11	2.87066	1.7e-16	3.47e-15	chr1:55721877-55724171:+	CaDEM01G14710	56;GO:0003674,molecular_function molecular_function;GO:0003676,molecular_function nucleic acid binding;GO:0003677,molecular_function DNA binding;GO:0003700,molecular_function DNA-binding transcription factor activity;GO:0005488,molecular_function binding;GO:0005575,cellular_component cellular_component;GO:0005622,cellular_component intracellular;GO:0005623,cellular_component cell;GO:0005634,cellu…	IAA; auxin-responsive protein IAA; K14484	PHT93439.1 Auxin-responsive protein IAA16 [Capsicum annuum]
CaDEM07G21630	20.25	17.65	17.33	0.19	0	0	7.83641	1.17e-73	1.29e-71	chr7:238940492-238940879:-	CaDEM07G21630	NA	NA	XP_016580792.1 PREDICTED: non-specific lipid-transfer protein 13-like [Capsicum annuum]
CaDEM07G18910	1.38	1.42	1.43	0.19	0.15	0.19	2.84664	5.94e-28	2.15e-26	chr7:225216029-225219080:+	CaDEM07G18910	NA	NA	XP_004243832.3 uncharacterized protein LOC101247236 [Solanum lycopersicum]
CaDEM01G01640	1.52	0.77	1.66	0.19	0	0.26	2.9408	3.71e-07	3.12e-06	chr1:2981702-2982445:+	CaDEM01G01640	45;GO:0003674,molecular_function molecular_function;GO:0005488,molecular_function binding;GO:0005515,molecular_function protein binding;GO:0005575,cellular_component cellular_component;GO:0005622,cellular_component intracellular;GO:0005623,cellular_component cell;GO:0005634,cellular_component nucleus;GO:0005737,cellular_component cytoplasm;GO:0006508,biological_process proteolysis;GO:0006511,biol…	NA	PHT57888.1 Plant UBX domain-containing protein 7 [Capsicum baccatum]
CaDEM04G25430	1.53	1.62	1.67	0.21	0.23	0.19	2.78207	2.76e-68	2.63e-66	chr4:242029764-242037408:-	CaDEM04G25430	32;GO:0003674,molecular_function molecular_function;GO:0003824,molecular_function catalytic activity;GO:0005575,cellular_component cellular_component;GO:0005622,cellular_component intracellular;GO:0005623,cellular_component cell;GO:0005737,cellular_component cytoplasm;GO:0006082,biological_process organic acid metabolic process;GO:0006950,biological_process response to stress;GO:0008150,biologica…	E2.1.1.141; jasmonate O-methyltransferase [EC:2.1.1.141]; K08241	XP_016571434.1 PREDICTED: jasmonate O-methyltransferase-like [Capsicum annuum]
CaDEM12G03360	6.42	4.37	5.94	0.22	0.41	0.57	3.61611	3.39e-33	1.49e-31	chr12:7364042-7365047:-	CaDEM12G03360	NA	NA	XP_016549960.1 PREDICTED: serine/threonine-protein kinase HT1-like [Capsicum annuum]
CaDEM05G03350	2.56	2.81	2.95	0.22	1	0.57	2.01086	1.99e-11	2.77e-10	chr5:11022648-11023650:-	CaDEM05G03350	11;GO:0003674,molecular_function molecular_function;GO:0005488,molecular_function binding;GO:0005575,cellular_component cellular_component;GO:0005623,cellular_component cell;GO:0005886,cellular_component plasma membrane;GO:0016020,cellular_component membrane;GO:0044464,cellular_component cell part;GO:0048037,molecular_function cofactor binding;GO:0051536,molecular_function iron-sulfur cluster bin…	NA	XP_016572144.1 PREDICTED: CASP-like protein PIMP1 [Capsicum annuum]
CaDEM09G00900	3.41	3.82	4.41	0.24	0	0.53	3.74526	3.27e-19	7.86e-18	chr9:4188340-4188940:+	CaDEM09G00900	33;GO:0003674,molecular_function molecular_function;GO:0003700,molecular_function DNA-binding transcription factor activity;GO:0006355,biological_process regulation of transcription, DNA-templated;GO:0006950,biological_process response to stress;GO:0006952,biological_process defense response;GO:0008150,biological_process biological_process;GO:0009605,biological_process response to external stimul…	NA	XP_016541504.1 PREDICTED: ethylene-responsive transcription factor ERF024-like [Capsicum annuum]
CaDEM09G07410	1.24	1.42	1.22	0.24	0.44	0.39	1.70089	2.26e-17	4.95e-16	chr9:44124230-44128677:-	CaDEM09G07410	NA	NA	XP_016542407.1 PREDICTED: uncharacterized protein LOC107842879 [Capsicum annuum]
CaDEM05G02180	1.23	1.37	1.07	0.24	0.28	0.08	2.4511	1.06e-10	1.38e-09	chr5:6576892-6578392:-	CaDEM05G02180	6;GO:0005575,cellular_component cellular_component;GO:0005623,cellular_component cell;GO:0005886,cellular_component plasma membrane;GO:0016020,cellular_component membrane;GO:0044464,cellular_component cell part;GO:0071944,cellular_component cell periphery	NA	XP_016572058.1 PREDICTED: kinase-interacting protein 1-like [Capsicum annuum]
CaDEM03G29340	1.84	1.97	1.77	0.26	0.4	0.34	2.32606	8.32e-35	3.92e-33	chr3:252006069-252010024:+	CaDEM03G29340	51;GO:0000003,biological_process reproduction;GO:0003006,biological_process developmental process involved in reproduction;GO:0003674,molecular_function molecular_function;GO:0005215,molecular_function transporter activity;GO:0005575,cellular_component cellular_component;GO:0005623,cellular_component cell;GO:0005886,cellular_component plasma membrane;GO:0005887,cellular_component integral compone…	NA	XP_016564321.1 PREDICTED: oligopeptide transporter 7 [Capsicum annuum]
CaDEM02G00040	1.07	0.93	1.06	0.27	0.35	0.25	1.671	3.6e-29	1.38e-27	chr2:450937-462334:-	CaDEM02G00040	356;GO:0000003,biological_process reproduction;GO:0000226,biological_process microtubule cytoskeleton organization;GO:0000228,cellular_component nuclear chromosome;GO:0000278,biological_process mitotic cell cycle;GO:0000280,biological_process nuclear division;GO:0000281,biological_process mitotic cytokinesis;GO:0000722,biological_process telomere maintenance via recombination;GO:0000723,biologica…	BRCA2, FANCD1; breast cancer 2 susceptibility protein; K08775	PHT89234.1 hypothetical protein T459_04347 [Capsicum annuum]
CaDEM10G13350	1.35	1.29	1.01	0.27	0.16	0.15	2.54151	7.13e-17	1.5e-15	chr10:167108764-167111387:+	CaDEM10G13350	22;GO:0003674,molecular_function molecular_function;GO:0003824,molecular_function catalytic activity;GO:0005575,cellular_component cellular_component;GO:0005622,cellular_component intracellular;GO:0005623,cellular_component cell;GO:0005737,cellular_component cytoplasm;GO:0005829,cellular_component cytosol;GO:0008150,biological_process biological_process;GO:0009966,biological_process regulation of…	NA	PHT70401.1 hypothetical protein T459_25505 [Capsicum annuum]
CaDEM08G14990	3.35	3.89	3.14	0.28	0.6	0.22	3.06131	5e-43	2.86e-41	chr8:152270771-152273340:-	CaDEM08G14990	NA	PSMB6; 20S proteasome subunit beta 1 [EC:3.4.25.1]; K02738	XP_016581888.1 PREDICTED: proteasome subunit beta type-6-like [Capsicum annuum]
CaDEM05G05880	2.54	2.33	2.81	0.28	0.32	0.34	2.85073	3.61e-21	9.56e-20	chr5:22480704-22481995:-	CaDEM05G05880	15;GO:0001666,biological_process response to hypoxia;GO:0006950,biological_process response to stress;GO:0008150,biological_process biological_process;GO:0009628,biological_process response to abiotic stimulus;GO:0009987,biological_process cellular process;GO:0033554,biological_process cellular response to stress;GO:0036293,biological_process response to decreased oxygen levels;GO:0036294,biologi…	E1.11.1.7; peroxidase [EC:1.11.1.7]; K00430	XP_016561858.1 PREDICTED: lignin-forming anionic peroxidase-like [Capsicum annuum]
CaDEM11G05290	2.78	2.77	2.88	0.29	0.22	0.07	3.71387	9.09e-70	9.11e-68	chr11:19404689-19408154:-	CaDEM11G05290	NA	NA	XP_016548884.1 PREDICTED: putative methylesterase 11, chloroplastic [Capsicum annuum]
CaDEM02G09590	2.35	2.28	3.06	0.29	0.47	0.76	2.13881	4.54e-07	3.78e-06	chr2:113939507-113940009:+	CaDEM02G09590	NA	NA	PHT54557.1 hypothetical protein CQW23_09019 [Capsicum baccatum]
CaDEM03G46570	1.74	1.8	1.9	0.3	0.4	0.23	2.3838	1.94e-37	9.92e-36	chr3:290334737-290339112:-	CaDEM03G46570	NA	NA	XP_016562387.1 PREDICTED: glutamate receptor 2.8-like [Capsicum annuum]
CaDEM07G26920	1.28	0.87	1.1	0.3	0.39	0.46	1.3399	9.25e-11	1.21e-09	chr7:256829648-256835621:+	CaDEM07G26920	18;GO:0005575,cellular_component cellular_component;GO:0005623,cellular_component cell;GO:0005886,cellular_component plasma membrane;GO:0006950,biological_process response to stress;GO:0006952,biological_process defense response;GO:0007154,biological_process cell communication;GO:0007165,biological_process signal transduction;GO:0008150,biological_process biological_process;GO:0009987,biological_…	RPS2; disease resistance protein RPS2; K13459; RPS5; disease resistance protein RPS5; K13460; SUMM2; NB-LRR protein SUMM2; K20599	PHT77135.1 hypothetical protein T459_20657 [Capsicum annuum]
CaDEM12G28410	1.38	1.56	1.27	0.31	0.34	0.21	2.13547	8.34e-14	1.39e-12	chr12:253288988-253291066:+	CaDEM12G28410	NA	NA	XP_016550582.1 PREDICTED: xyloglucan endotransglucosylase/hydrolase 2-like [Capsicum annuum]
CaDEM10G15660	1.03	1.07	1.11	0.32	0.31	0.5	1.35634	6.28e-17	1.33e-15	chr10:190119255-190127701:+	CaDEM10G15660	108;GO:0000139,cellular_component Golgi membrane;GO:0003674,molecular_function molecular_function;GO:0003824,molecular_function catalytic activity;GO:0004175,molecular_function endopeptidase activity;GO:0004222,molecular_function metalloendopeptidase activity;GO:0004252,molecular_function serine-type endopeptidase activity;GO:0005575,cellular_component cellular_component;GO:0005622,cellular_compo…	MBTPS1; membrane-bound transcription factor site-1 protease [EC:3.4.21.112]; K08653	XP_016543094.1 PREDICTED: subtilisin-like protease SBT6.1 isoform X1 [Capsicum annuum]
CaDEM02G18450	1.09	1.55	1.44	0.32	0.13	0.07	2.81851	1.55e-08	1.58e-07	chr2:147212457-147213352:+	CaDEM02G18450	NA	RFA1, RPA1, rpa; replication factor A1; K07466	XP_016500091.1 PREDICTED: replication protein A 70 kDa DNA-binding subunit A-like [Nicotiana tabacum]
CaDEM01G05730	20.53	23.14	21	0.33	0.73	1.07	4.75256	4.27e-219	1.96e-216	chr1:12429616-12431160:-	CaDEM01G05730	7;GO:0006950,biological_process response to stress;GO:0006970,biological_process response to osmotic stress;GO:0008150,biological_process biological_process;GO:0009266,biological_process response to temperature stimulus;GO:0009408,biological_process response to heat;GO:0009628,biological_process response to abiotic stimulus;GO:0050896,biological_process response to stimulus	HSP20; HSP20 family protein; K13993	PHT92711.1 Heat shock 22 kDa protein, mitochondrial [Capsicum annuum]
CaDEM01G10710	2.15	1.73	2.06	0.33	0.32	0.33	2.45539	2.43e-32	1.02e-30	chr1:28501192-28504690:-	CaDEM01G10710	66;GO:0003674,molecular_function molecular_function;GO:0005215,molecular_function transporter activity;GO:0005575,cellular_component cellular_component;GO:0005623,cellular_component cell;GO:0005886,cellular_component plasma membrane;GO:0005887,cellular_component integral component of plasma membrane;GO:0006810,biological_process transport;GO:0006811,biological_process ion transport;GO:0006812,bio…	NA	XP_016572452.1 PREDICTED: urea-proton symporter DUR3 [Capsicum annuum]
CaDEM03G31710	2.49	2.76	2.59	0.33	0.82	0.92	1.74799	4.78e-14	8.16e-13	chr3:259241017-259242748:+	CaDEM03G31710	NA	NA	XP_016567726.1 PREDICTED: CASP-like protein 1F1 isoform X1 [Capsicum annuum]
CaDEM12G27940	1.12	1.19	0.61	0.33	0.31	0.24	1.60269	9.97e-05	0.000545517	chr12:251871436-251872757:-	CaDEM12G27940	93;GO:0000118,cellular_component histone deacetylase complex;GO:0000151,cellular_component ubiquitin ligase complex;GO:0003674,molecular_function molecular_function;GO:0003712,molecular_function transcription coregulator activity;GO:0003714,molecular_function transcription corepressor activity;GO:0005575,cellular_component cellular_component;GO:0005622,cellular_component intracellular;GO:0005623,…	NA	PHT24776.1 hypothetical protein CQW23_35553 [Capsicum baccatum]
CaDEM10G21800	2.24	2.97	2.47	0.34	0.16	0.17	3.41166	9.42e-31	3.77e-29	chr10:226283746-226285643:+	CaDEM10G21800	36;GO:0003674,molecular_function molecular_function;GO:0005488,molecular_function binding;GO:0005515,molecular_function protein binding;GO:0005575,cellular_component cellular_component;GO:0005618,cellular_component cell wall;GO:0005623,cellular_component cell;GO:0005886,cellular_component plasma membrane;GO:0007043,biological_process cell-cell junction assembly;GO:0008150,biological_process biolo…	NA	PHU05678.1 Casparian strip membrane protein 1 [Capsicum chinense]
CaDEM06G22870	4.63	4.46	4.03	0.34	0.92	0.59	2.62986	4.67e-17	9.99e-16	chr6:225069274-225069916:+	CaDEM06G22870	NA	NA	XP_016576349.1 PREDICTED: NAC domain-containing protein 83-like [Capsicum annuum]
CaDEM12G22250	1.12	1.38	1.25	0.34	0.77	0.43	1.1238	1.83e-06	1.39e-05	chr12:225224637-225228469:+	CaDEM12G22250	42;GO:0003674,molecular_function molecular_function;GO:0005215,molecular_function transporter activity;GO:0005337,molecular_function nucleoside transmembrane transporter activity;GO:0005345,molecular_function purine nucleobase transmembrane transporter activity;GO:0005575,cellular_component cellular_component;GO:0005623,cellular_component cell;GO:0005886,cellular_component plasma membrane;GO:0005…	NA	XP_016549753.1 PREDICTED: purine permease 3-like [Capsicum annuum]
CaDEM06G19370	1.21	1.54	0.93	0.34	0.45	0.78	1.08674	0.00449767	0.0154385	chr6:212370939-212371995:+	CaDEM06G19370	NA	NA	XP_016556303.1 PREDICTED: uncharacterized protein LOC107855825 [Capsicum annuum]
CaDEM05G24270	1.21	1.3	1.68	0.36	0.58	0.55	1.29806	0.00130431	0.00527356	chr5:244369927-244370734:+	CaDEM05G24270	NA	NA	XP_016554140.1 PREDICTED: UDP-glycosyltransferase 71K1-like [Capsicum annuum]
CaDEM03G35150	1.36	1.11	1.95	0.37	0.25	0.33	2.05097	1.1e-07	1e-06	chr3:268864741-268865906:-	CaDEM03G35150	35;GO:0001101,biological_process response to acid chemical;GO:0003674,molecular_function molecular_function;GO:0005215,molecular_function transporter activity;GO:0005575,cellular_component cellular_component;GO:0005623,cellular_component cell;GO:0005886,cellular_component plasma membrane;GO:0006810,biological_process transport;GO:0006811,biological_process ion transport;GO:0006820,biological_proc…	NA	XP_016567660.1 PREDICTED: high-affinity nitrate transporter 3.2-like [Capsicum annuum]
CaDEM03G00800	1.19	0.94	1.19	0.38	0.27	0.67	1.19142	1.05e-05	7e-05	chr3:1869366-1872417:-	CaDEM03G00800	NA	NA	XP_016566328.1 PREDICTED: auxin-induced protein PCNT115-like isoform X1 [Capsicum annuum]
CaDEM01G47610	1.08	1.26	1.15	0.39	0.42	0.42	1.36686	3.56e-16	7.11e-15	chr1:323104523-323110457:-	CaDEM01G47610	88;GO:0000030,molecular_function mannosyltransferase activity;GO:0000139,cellular_component Golgi membrane;GO:0003674,molecular_function molecular_function;GO:0003824,molecular_function catalytic activity;GO:0005575,cellular_component cellular_component;GO:0005622,cellular_component intracellular;GO:0005623,cellular_component cell;GO:0005737,cellular_component cytoplasm;GO:0005768,cellular_compon…	NA	XP_016557758.1 PREDICTED: cellulose synthase-like protein D2 [Capsicum annuum]
CaDEM04G02920	1.11	1.42	1	0.39	0.28	0.13	2.02021	8.1e-08	7.52e-07	chr4:12533662-12535141:-	CaDEM04G02920	38;GO:0003674,molecular_function molecular_function;GO:0003676,molecular_function nucleic acid binding;GO:0003723,molecular_function RNA binding;GO:0003824,molecular_function catalytic activity;GO:0004518,molecular_function nuclease activity;GO:0004519,molecular_function endonuclease activity;GO:0005488,molecular_function binding;GO:0005575,cellular_component cellular_component;GO:0005622,cellula…	NA	XP_016570443.1 PREDICTED: pentatricopeptide repeat-containing protein At2g42920, chloroplastic-like [Capsicum annuum]
CaDEM03G38190	1.53	1.36	1.21	0.39	0.4	0.69	1.32311	1.53e-05	9.94e-05	chr3:275071645-275073121:-	CaDEM03G38190	58;GO:0000038,biological_process very long-chain fatty acid metabolic process;GO:0003674,molecular_function molecular_function;GO:0003824,molecular_function catalytic activity;GO:0005575,cellular_component cellular_component;GO:0005622,cellular_component intracellular;GO:0005623,cellular_component cell;GO:0005737,cellular_component cytoplasm;GO:0005783,cellular_component endoplasmic reticulum;GO:…	CERS1, LASS1; sphingoid base N-stearoyltransferase [EC:2.3.1.299]; K04710	PHT88206.1 LAG1 longevity assurance -like protein 1 [Capsicum annuum]
CaDEM05G19510	0.83	1.59	1.32	0.39	0.38	0.55	1.35556	0.00111709	0.00461154	chr5:222358883-222359814:-	CaDEM05G19510	NA	NA	XP_019260386.1 PREDICTED: uncharacterized protein LOC109238392 [Nicotiana attenuata]
CaDEM08G14600	1.09	1.28	1.21	0.4	0.14	0.1	2.38135	1.48e-08	1.51e-07	chr8:151606503-151607771:+	CaDEM08G14600	NA	NA	PHT62049.1 hypothetical protein T459_34116 [Capsicum annuum]
CaDEM06G02140	3.15	1.78	3.32	0.4	0.66	0.47	2.22081	1.42e-07	1.27e-06	chr6:6448941-6449478:+	CaDEM06G02140	NA	NA	PHT77833.1 hypothetical protein T459_15885 [Capsicum annuum]
CaDEM02G17570	1.69	1.37	1.17	0.4	0.69	0.62	1.15453	5.36e-05	0.000310201	chr2:144745610-144747244:-	CaDEM02G17570	NA	NA	PHU26265.1 hypothetical protein BC332_04597 [Capsicum chinense]
CaDEM05G25270	1.08	1.22	1.19	0.41	0.47	0.51	1.17974	3.41e-05	0.000206132	chr5:247332020-247333782:+	CaDEM05G25270	NA	NA	XP_016573720.1 PREDICTED: uncharacterized protein LOC107871329 [Capsicum annuum]
CaDEM01G21390	1.29	1.03	0.97	0.42	0.4	0.5	1.1763	6.81e-05	0.000386543	chr1:102110684-102112594:+	CaDEM01G21390	55;GO:0003674,molecular_function molecular_function;GO:0003724,molecular_function RNA helicase activity;GO:0003824,molecular_function catalytic activity;GO:0004004,molecular_function ATP-dependent RNA helicase activity;GO:0004386,molecular_function helicase activity;GO:0005575,cellular_component cellular_component;GO:0005622,cellular_component intracellular;GO:0005623,cellular_component cell;GO:0…	DDX5, DBP2; ATP-dependent RNA helicase DDX5/DBP2 [EC:3.6.4.13]; K12823	PHU29973.1 hypothetical protein BC332_02066 [Capsicum chinense]
CaDEM07G17160	1.37	1.28	1.07	0.42	0.55	0.22	1.48611	0.000309427	0.00148849	chr7:207405322-207406182:-	CaDEM07G17160	NA	NA	PHT99440.1 hypothetical protein BC332_31635 [Capsicum chinense]
CaDEM02G20050	1.48	1.05	1.66	0.43	0.77	0.63	1.0076	0.00332616	0.0118703	chr2:150505655-150506657:-	CaDEM02G20050	NA	NA	XP_016558387.1 PREDICTED: probable protein phosphatase 2C 55 [Capsicum annuum]
CaDEM06G19170	1.23	1.17	1.09	0.44	0.37	0.45	1.33707	1.05e-18	2.46e-17	chr6:211574892-211582308:+	CaDEM06G19170	NA	NA	XP_016556285.1 PREDICTED: TMV resistance protein N-like [Capsicum annuum]
CaDEM01G00410	3.19	2.2	2.46	0.44	0.32	0.34	2.68988	8.2e-18	1.83e-16	chr1:861907-863209:-	CaDEM01G00410	NA	MYC2; transcription factor MYC2; K13422	XP_016552541.1 PREDICTED: transcription factor bHLH14-like [Capsicum annuum]
CaDEM04G21380	0.93	1.36	1.28	0.44	0.2	0.55	1.4516	0.000175671	0.000904883	chr4:232034302-232035457:+	CaDEM04G21380	NA	NA	XP_016570810.1 PREDICTED: putative F-box protein At1g50870 [Capsicum annuum]
CaDEM11G03920	4.62	6.2	6.77	0.45	0.36	0.16	4.02103	3.91e-33	1.71e-31	chr11:13078135-13078944:+	CaDEM11G03920	NA	NA	XP_016546918.1 PREDICTED: uncharacterized protein LOC107847231 [Capsicum annuum]
CaDEM11G21110	1.48	1.55	1.66	0.45	0.74	0.69	1.14267	0.00019668	0.00100087	chr11:257379448-257380559:+	CaDEM11G21110	NA	NA	PHU03408.1 hypothetical protein BC332_28659 [Capsicum chinense]
CaDEM01G43950	2.04	1.72	1.19	0.46	0.45	0.49	1.67143	3.75e-05	0.000224854	chr1:303311953-303312731:-	CaDEM01G43950	NA	NA	PHU08806.1 hypothetical protein BC332_20666 [Capsicum chinense]
CaDEM03G43140	0.68	1.07	1.25	0.46	0.21	0.36	1.42624	0.000247536	0.00122359	chr3:284656643-284658068:-	CaDEM03G43140	98;GO:0000003,biological_process reproduction;GO:0000981,molecular_function DNA-binding transcription factor activity, RNA polymerase II-specific;GO:0000988,molecular_function obsolete transcription factor activity, protein binding;GO:0000989,molecular_function obsolete transcription factor activity, transcription factor binding;GO:0001067,molecular_function regulatory region nucleic acid binding…	NA	XP_016563145.1 PREDICTED: myb-related protein 340-like [Capsicum annuum]
CaDEM10G24910	4.07	3.67	2.48	0.47	0.61	0.58	2.46318	2.44e-13	3.96e-12	chr10:234548789-234549557:-	CaDEM10G24910	105;GO:0000003,biological_process reproduction;GO:0003006,biological_process developmental process involved in reproduction;GO:0003674,molecular_function molecular_function;GO:0003824,molecular_function catalytic activity;GO:0006464,biological_process cellular protein modification process;GO:0006486,biological_process protein glycosylation;GO:0006725,biological_process cellular aromatic compound …	CISZOG; cis-zeatin O-glucosyltransferase [EC:2.4.1.215]; K13495; ZOX1; zeatin O-xylosyltransferase [EC:2.4.2.40]; K13494	XP_016543731.1 PREDICTED: zeatin O-glucosyltransferase-like [Capsicum annuum]
CaDEM03G21860	2.35	2.83	2.57	0.48	0.39	0.54	2.32939	4.62e-40	2.51e-38	chr3:190030393-190034178:+	CaDEM03G21860	10;GO:0008150,biological_process biological_process;GO:0010941,biological_process regulation of cell death;GO:0043067,biological_process regulation of programmed cell death;GO:0043069,biological_process negative regulation of programmed cell death;GO:0048519,biological_process negative regulation of biological process;GO:0048523,biological_process negative regulation of cellular process;GO:005078…	NA	PHT52917.1 Metacaspase-2 [Capsicum baccatum]
CaDEM03G22290	3.23	3.56	3.06	0.48	1.13	0.49	2.0528	2.58e-14	4.52e-13	chr3:195306649-195307695:+	CaDEM03G22290	71;GO:0000981,molecular_function DNA-binding transcription factor activity, RNA polymerase II-specific;GO:0000988,molecular_function obsolete transcription factor activity, protein binding;GO:0000989,molecular_function obsolete transcription factor activity, transcription factor binding;GO:0001067,molecular_function regulatory region nucleic acid binding;GO:0001076,molecular_function obsolete tra…	NA	XP_016567875.1 PREDICTED: myb-related protein Myb4-like [Capsicum annuum]
CaDEM01G47970	3.71	3.42	3.84	0.49	1.39	1.82	1.39706	7.73e-08	7.21e-07	chr1:324444943-324446130:-	CaDEM01G47970	NA	NA	XP_016550954.1 PREDICTED: uncharacterized protein LOC107850733 [Capsicum annuum]
CaDEM06G20510	1.97	1.38	2.49	0.49	0.97	0.67	1.26963	9.12e-05	0.000502724	chr6:216992567-216993605:+	CaDEM06G20510	NA	NA	PHT79302.1 hypothetical protein T459_17354 [Capsicum annuum]
CaDEM09G03500	2.78	3.02	3.21	0.5	0.78	0.27	2.3715	2.23e-20	5.74e-19	chr9:15270736-15272174:-	CaDEM09G03500	NA	NA	XP_016541453.1 PREDICTED: uncharacterized protein LOC107842216 [Capsicum annuum]
CaDEM06G19860	1.44	1.28	1.34	0.5	0.53	0.61	1.15868	1.35e-09	1.57e-08	chr6:213775866-213779306:-	CaDEM06G19860	NA	NA	XP_016556375.1 PREDICTED: glutamate receptor 2.9-like [Capsicum annuum]
CaDEM04G07890	1.1	1.06	0.94	0.5	0.27	0.54	1.12725	0.00141416	0.00564658	chr4:67537486-67538791:-	CaDEM04G07890	32;GO:0003674,molecular_function molecular_function;GO:0005215,molecular_function transporter activity;GO:0005575,cellular_component cellular_component;GO:0005623,cellular_component cell;GO:0005886,cellular_component plasma membrane;GO:0005887,cellular_component integral component of plasma membrane;GO:0006810,biological_process transport;GO:0006811,biological_process ion transport;GO:0006812,bio…	NA	XP_016570093.1 PREDICTED: ammonium transporter 1 member 3 [Capsicum annuum]
CaDEM03G01730	2.56	2.17	1.83	0.51	0.65	0.2	2.12513	6.03e-12	8.78e-11	chr3:4317813-4319091:-	CaDEM03G01730	23;GO:0003674,molecular_function molecular_function;GO:0003824,molecular_function catalytic activity;GO:0005575,cellular_component cellular_component;GO:0005622,cellular_component intracellular;GO:0005623,cellular_component cell;GO:0005737,cellular_component cytoplasm;GO:0005794,cellular_component Golgi apparatus;GO:0008194,molecular_function UDP-glycosyltransferase activity;GO:0012505,cellular_c…	UGT85A23_24; 7-deoxyloganetin glucosyltransferase [EC:2.4.1.324]; K21374	XP_016566186.1 PREDICTED: crocetin glucosyltransferase, chloroplastic-like [Capsicum annuum]
CaDEM12G28450	1.71	1.8	1.34	0.51	0.82	0.68	1.11518	7.1e-08	6.66e-07	chr12:253347583-253350669:-	CaDEM12G28450	NA	NA	NA
CaDEM11G26970	1.46	1.21	0.87	0.51	0.47	0.25	1.39612	0.000147028	0.000770289	chr11:279588188-279589454:-	CaDEM11G26970	NA	NA	PHT69397.1 hypothetical protein T459_28884 [Capsicum annuum]
CaDEM12G21050	3.5	3.2	3.24	0.51	2.02	1.72	1.04367	0.000318401	0.00152802	chr12:215662503-215663205:-	CaDEM12G21050	NA	NA	XP_016549767.1 PREDICTED: RING-H2 finger protein ATL3-like [Capsicum annuum]
CaDEM03G00720	1.36	1.24	1.25	0.52	0.48	0.52	1.19344	2.15e-06	1.62e-05	chr3:1649579-1651651:-	CaDEM03G00720	75;GO:0001101,biological_process response to acid chemical;GO:0003674,molecular_function molecular_function;GO:0003824,molecular_function catalytic activity;GO:0005575,cellular_component cellular_component;GO:0005622,cellular_component intracellular;GO:0005623,cellular_component cell;GO:0005737,cellular_component cytoplasm;GO:0005829,cellular_component cytosol;GO:0006066,biological_process alcoho…	NA	XP_016568071.1 PREDICTED: anthocyanidin 3-O-glucosyltransferase 2-like [Capsicum annuum]
CaDEM02G06970	2.42	1.3	1.23	0.52	0.54	0.98	1.13393	0.00155955	0.00614942	chr2:94099684-94100785:+	CaDEM02G06970	14;GO:0000323,cellular_component lytic vacuole;GO:0005575,cellular_component cellular_component;GO:0005622,cellular_component intracellular;GO:0005623,cellular_component cell;GO:0005737,cellular_component cytoplasm;GO:0005764,cellular_component lysosome;GO:0005773,cellular_component vacuole;GO:0043226,cellular_component organelle;GO:0043227,cellular_component membrane-bounded organelle;GO:0043229…	MAN2C1; alpha-mannosidase [EC:3.2.1.24]; K01191	XP_016558905.1 PREDICTED: alpha-mannosidase-like isoform X1 [Capsicum annuum]
CaDEM10G05650	1.49	1.18	1.64	0.53	0.42	0.42	1.52156	1.14e-16	2.35e-15	chr10:29506742-29512707:+	CaDEM10G05650	29;GO:0003674,molecular_function molecular_function;GO:0003824,molecular_function catalytic activity;GO:0006082,biological_process organic acid metabolic process;GO:0006629,biological_process lipid metabolic process;GO:0006720,biological_process isoprenoid metabolic process;GO:0006721,biological_process terpenoid metabolic process;GO:0008150,biological_process biological_process;GO:0008152,biolog…	GA2ox; gibberellin 2beta-dioxygenase [EC:1.14.11.13]; K04125	XP_016545848.1 PREDICTED: gibberellin 2-beta-dioxygenase 8-like [Capsicum annuum]
CaDEM07G26750	1.13	1.05	0.68	0.53	0.38	0.29	1.13814	0.00518293	0.0174067	chr7:256490230-256491320:-	CaDEM07G26750	65;GO:0003674,molecular_function molecular_function;GO:0005488,molecular_function binding;GO:0005515,molecular_function protein binding;GO:0005575,cellular_component cellular_component;GO:0005622,cellular_component intracellular;GO:0005623,cellular_component cell;GO:0005737,cellular_component cytoplasm;GO:0005856,cellular_component cytoskeleton;GO:0005868,cellular_component cytoplasmic dynein com…	NA	XP_016581231.1 PREDICTED: dynein light chain, cytoplasmic-like [Capsicum annuum]
CaDEM06G29080	3.92	4.08	3.57	0.54	1.05	0.52	2.28474	5.34e-25	1.68e-23	chr6:239642060-239643524:+	CaDEM06G29080	NA	NA	XP_016577918.1 PREDICTED: cytochrome P450 94C1-like [Capsicum annuum]
CaDEM08G19450	2.51	1.92	1.74	0.54	1.14	0.85	1.11735	0.00157604	0.00620358	chr8:160353964-160354636:-	CaDEM08G19450	NA	E2.3.1.133, HCT; shikimate O-hydroxycinnamoyltransferase [EC:2.3.1.133]; K13065	XP_016539279.1 PREDICTED: acetyl-CoA-benzylalcohol acetyltransferase-like [Capsicum annuum]
CaDEM08G19990	2.73	2.39	2.65	0.55	0.86	0.79	1.66252	5.8e-23	1.69e-21	chr8:161445543-161448699:-	CaDEM08G19990	NA	NA	XP_016539339.1 PREDICTED: receptor-like protein kinase HAIKU2 [Capsicum annuum]
CaDEM03G34850	2.67	2.33	2.14	0.55	0.9	0.83	1.48844	5.35e-07	4.4e-06	chr3:267929291-267930212:+	CaDEM03G34850	NA	CYP1A1; cytochrome P450 family 1 subfamily A1 [EC:1.14.14.1]; K07408; CYP2J; cytochrome P450 family 2 subfamily J [EC:1.14.14.1 1.14.14.73 1.14.14.74 1.14.14.75]; K07418	PHT87327.1 Cytochrome P450 71A6 [Capsicum annuum]
CaDEM03G38670	1.57	1.06	0.9	0.55	0.54	0.29	1.21154	0.000646908	0.002859	chr3:276186969-276188274:+	CaDEM03G38670	NA	NA	XP_016563325.1 PREDICTED: basic 7S globulin-like [Capsicum annuum]
CaDEM12G05610	2.16	1.75	2.21	0.56	0.41	0.54	1.87293	2.27e-11	3.14e-10	chr12:15082475-15083897:+	CaDEM12G05610	NA	NA	XP_016549518.1 PREDICTED: protein NUCLEAR FUSION DEFECTIVE 4-like [Capsicum annuum]
CaDEM02G27860	1.68	1.89	2.14	0.56	0.57	0.68	1.50515	1.35e-06	1.05e-05	chr2:164113488-164114523:-	CaDEM02G27860	6;GO:0005575,cellular_component cellular_component;GO:0005623,cellular_component cell;GO:0005886,cellular_component plasma membrane;GO:0016020,cellular_component membrane;GO:0044464,cellular_component cell part;GO:0071944,cellular_component cell periphery	NA	XP_016560871.1 PREDICTED: uncharacterized protein At5g65660 [Capsicum annuum]
CaDEM08G12480	2.7	3.72	2.52	0.56	0.92	1.36	1.49362	3.07e-05	0.000187805	chr8:146622123-146622636:-	CaDEM08G12480	NA	NA	XP_016581849.1 PREDICTED: agamous-like MADS-box protein AGL23 [Capsicum annuum]
CaDEM03G27380	1.48	0.85	1.01	0.56	0.48	0.44	1.03153	0.000369903	0.00174659	chr3:240934583-240936897:+	CaDEM03G27380	51;GO:0003674,molecular_function molecular_function;GO:0003824,molecular_function catalytic activity;GO:0004672,molecular_function protein kinase activity;GO:0004674,molecular_function protein serine/threonine kinase activity;GO:0004675,molecular_function transmembrane receptor protein serine/threonine kinase activity;GO:0004888,molecular_function transmembrane signaling receptor activity;GO:0005…	NA	PHT87381.1 hypothetical protein T459_09487 [Capsicum annuum]
CaDEM12G12110	8.32	8.22	8.89	0.57	0.78	0.71	3.45844	6.76e-107	1.2e-104	chr12:62557330-62559213:+	CaDEM12G12110	65;GO:0001101,biological_process response to acid chemical;GO:0003674,molecular_function molecular_function;GO:0003700,molecular_function DNA-binding transcription factor activity;GO:0006355,biological_process regulation of transcription, DNA-templated;GO:0006950,biological_process response to stress;GO:0006952,biological_process defense response;GO:0006970,biological_process response to osmotic …	NA	PHT65563.1 Ethylene-responsive transcription factor ABR1 [Capsicum annuum]
CaDEM12G03100	1.09	1.56	1.53	0.57	0.26	0.28	1.81149	8.22e-10	9.72e-09	chr12:6666567-6668863:-	CaDEM12G03100	NA	NA	PHT99879.1 HIPL1 protein [Capsicum chinense]
CaDEM04G20330	1.62	1.35	2.02	0.57	0.13	0.72	1.67275	3.16e-05	0.000192553	chr4:228220983-228221868:+	CaDEM04G20330	NA	NA	PHT84348.1 hypothetical protein T459_12791 [Capsicum annuum]
CaDEM09G07590	1.85	1.64	1.67	0.58	0.5	0.38	1.69437	1.17e-23	3.49e-22	chr9:45629018-45633894:+	CaDEM09G07590	NA	NA	XP_016542339.1 PREDICTED: ultraviolet-B receptor UVR8-like isoform X1 [Capsicum annuum]
CaDEM07G29700	5.8	4.32	6.23	0.58	0.55	0.85	2.88454	3.77e-22	1.04e-20	chr7:262607415-262608166:+	CaDEM07G29700	NA	NA	XP_016579565.1 PREDICTED: nuclear transcription factor Y subunit B-6-like [Capsicum annuum]
CaDEM03G34160	7.14	7.15	6.7	0.59	0.2	0.52	3.8915	1e-76	1.19e-74	chr3:266323409-266324879:-	CaDEM03G34160	75;GO:0000003,biological_process reproduction;GO:0002213,biological_process defense response to insect;GO:0003006,biological_process developmental process involved in reproduction;GO:0003674,molecular_function molecular_function;GO:0003824,molecular_function catalytic activity;GO:0004497,molecular_function monooxygenase activity;GO:0005575,cellular_component cellular_component;GO:0005622,cellular…	NA	PHT87955.1 Cytochrome 94B1 [Capsicum annuum]
CaDEM04G16810	2.43	1.88	2.36	0.59	0.65	0.49	1.79113	6.93e-16	1.35e-14	chr4:208140355-208142545:+	CaDEM04G16810	56;GO:0001101,biological_process response to acid chemical;GO:0003674,molecular_function molecular_function;GO:0003700,molecular_function DNA-binding transcription factor activity;GO:0006355,biological_process regulation of transcription, DNA-templated;GO:0006950,biological_process response to stress;GO:0006952,biological_process defense response;GO:0007154,biological_process cell communication;G…	NA	XP_016556084.1 PREDICTED: probable WRKY transcription factor 51 [Capsicum annuum]
CaDEM10G25090	8.22	11.01	5.57	0.59	2.18	2.09	2.16683	1.83e-08	1.85e-07	chr10:234794234-234794477:-	CaDEM10G25090	NA	NA	PHU05850.1 hypothetical protein BC332_26672 [Capsicum chinense]
CaDEM08G21940	2.02	2.23	2.2	0.59	0.81	0.64	1.49486	1.1e-07	1e-06	chr8:165218876-165219967:-	CaDEM08G21940	NA	NA	PHT62632.1 Scopoletin glucosyltransferase [Capsicum annuum]
CaDEM01G22490	2.82	2.89	1.7	0.6	0.49	1.05	1.65653	0.000514605	0.002335	chr1:119991079-119991442:-	CaDEM01G22490	NA	NA	XP_016579306.1 PREDICTED: uncharacterized protein LOC107877032 [Capsicum annuum]
CaDEM04G27850	3	3.18	2.37	0.62	0.75	0.99	1.71841	9.88e-15	1.78e-13	chr4:247100668-247102409:-	CaDEM04G27850	51;GO:0003674,molecular_function molecular_function;GO:0003824,molecular_function catalytic activity;GO:0005215,molecular_function transporter activity;GO:0005575,cellular_component cellular_component;GO:0005623,cellular_component cell;GO:0005886,cellular_component plasma membrane;GO:0005887,cellular_component integral component of plasma membrane;GO:0006810,biological_process transport;GO:000681…	NA	XP_016568215.1 PREDICTED: probable inorganic phosphate transporter 1-9 [Capsicum annuum]
CaDEM12G00440	2.35	1.65	1.92	0.62	0.63	0.76	1.40927	6.51e-08	6.13e-07	chr12:1085819-1087325:-	CaDEM12G00440	58;GO:0000428,cellular_component DNA-directed RNA polymerase complex;GO:0001817,biological_process regulation of cytokine production;GO:0001819,biological_process positive regulation of cytokine production;GO:0002682,biological_process regulation of immune system process;GO:0002684,biological_process positive regulation of immune system process;GO:0003674,molecular_function molecular_function;GO:…	RPC4, POLR3D; DNA-directed RNA polymerase III subunit RPC4; K03026	XP_016549818.1 PREDICTED: DNA-directed RNA polymerase III subunit rpc4 [Capsicum annuum]
CaDEM03G36350	0.88	1.19	1.54	0.62	0.62	0.33	1.04168	0.001368	0.00548797	chr3:271388607-271390127:-	CaDEM03G36350	NA	NA	PHT88088.1 hypothetical protein T459_10194 [Capsicum annuum]
CaDEM05G25410	1.53	1.64	1.44	0.63	0.6	0.67	1.14045	7.1e-27	2.45e-25	chr5:247477720-247489432:+	CaDEM05G25410	NA	NA	NP_001311939.1 MLO-like protein 12 [Capsicum annuum]
CaDEM08G23970	1.33	1.72	1.07	0.63	0.37	0.63	1.22991	0.00234718	0.00878606	chr8:169317018-169317825:-	CaDEM08G23970	NA	NA	XP_016582052.1 PREDICTED: uncharacterized protein LOC107879541 [Capsicum annuum]
CaDEM08G25870	1.88	1.94	1.74	0.64	0.54	0.5	1.59554	3.04e-17	6.58e-16	chr8:172815407-172818452:-	CaDEM08G25870	NA	NA	PHT62598.1 Lysine histidine transporter-like 8 [Capsicum annuum]
CaDEM06G21020	1.6	1.28	1.74	0.64	0.66	0.73	1.03541	2.92e-08	2.88e-07	chr6:218501352-218505093:-	CaDEM06G21020	NA	ELF3; protein EARLY FLOWERING 3; K12125	XP_016554852.1 PREDICTED: protein EARLY FLOWERING 3-like isoform X1 [Capsicum annuum]
CaDEM02G21160	2.73	2.65	3.28	0.64	0.13	0.85	2.27472	2e-07	1.74e-06	chr2:152578044-152578494:+	CaDEM02G21160	NA	NA	PHU26579.1 hypothetical protein BC332_04911 [Capsicum chinense]
CaDEM05G07860	1.38	1.48	1.24	0.64	0.43	0.41	1.35245	2.53e-07	2.18e-06	chr5:35865680-35867717:+	CaDEM05G07860	NA	NA	PHU17337.1 hypothetical protein BC332_13032 [Capsicum chinense]
CaDEM02G27460	2.37	2.74	3.26	0.64	0.52	0.56	2.11458	5.47e-07	4.5e-06	chr2:163468598-163469051:-	CaDEM02G27460	NA	NA	PHT91322.1 hypothetical protein T459_06435 [Capsicum annuum]
CaDEM12G11850	1.32	1.23	0.91	0.64	0.52	0.42	1.00815	0.00192152	0.00739789	chr12:59713257-59714613:-	CaDEM12G11850	NA	NA	XP_009601545.1 PREDICTED: F-box/kelch-repeat protein At3g23880-like [Nicotiana tomentosiformis]
CaDEM03G03450	2.72	2.54	1.63	0.64	0.7	1.75	1.0194	0.00230443	0.00864664	chr3:9945880-9946897:-	CaDEM03G03450	NA	NA	PHT85385.1 hypothetical protein T459_07491 [Capsicum annuum]
CaDEM02G33400	0.94	1.33	1.41	0.65	0.44	0.22	1.36704	2.59e-06	1.91e-05	chr2:173700546-173703768:-	CaDEM02G33400	NA	cynT, can; carbonic anhydrase [EC:4.2.1.1]; K01673	XP_016561553.1 PREDICTED: carbonic anhydrase, chloroplastic isoform X1 [Capsicum annuum]
CaDEM03G30980	2.22	2.68	2.94	0.66	0.7	1.06	1.54075	2.23e-14	3.93e-13	chr3:256623426-256625940:-	CaDEM03G30980	13;GO:0005575,cellular_component cellular_component;GO:0005622,cellular_component intracellular;GO:0005623,cellular_component cell;GO:0005737,cellular_component cytoplasm;GO:0009507,cellular_component chloroplast;GO:0009536,cellular_component plastid;GO:0043226,cellular_component organelle;GO:0043227,cellular_component membrane-bounded organelle;GO:0043229,cellular_component intracellular organel…	FATB; fatty acyl-ACP thioesterase B [EC:3.1.2.14 3.1.2.21]; K10781	PHU23402.1 Palmitoyl-acyl carrier protein thioesterase, chloroplastic [Capsicum chinense]
CaDEM03G25190	2.39	1.92	2.19	0.66	0.27	0.52	2.04042	1.08e-10	1.4e-09	chr3:225428607-225429702:+	CaDEM03G25190	NA	NA	XP_016564706.1 PREDICTED: protein DETOXIFICATION 49 [Capsicum annuum]
CaDEM10G25840	3.06	1.88	1.95	0.66	0.66	0.67	1.64524	1.29e-08	1.34e-07	chr10:236188370-236189792:-	CaDEM10G25840	105;GO:0000003,biological_process reproduction;GO:0003006,biological_process developmental process involved in reproduction;GO:0003674,molecular_function molecular_function;GO:0003824,molecular_function catalytic activity;GO:0006464,biological_process cellular protein modification process;GO:0006486,biological_process protein glycosylation;GO:0006725,biological_process cellular aromatic compound …	CISZOG; cis-zeatin O-glucosyltransferase [EC:2.4.1.215]; K13495; ZOX1; zeatin O-xylosyltransferase [EC:2.4.2.40]; K13494	XP_016543817.1 PREDICTED: zeatin O-glucosyltransferase-like isoform X1 [Capsicum annuum]
CaDEM10G25130	0.41	0	0.21	0.66	1.55	2.04	-2.9093	1.54e-08	1.57e-07	chr10:234888933-234889806:+	CaDEM10G25130	NA	NA	PHU05956.1 hypothetical protein BC332_26778 [Capsicum chinense]
CaDEM07G29330	1.23	1.37	1.26	0.67	0.53	0.46	1.09295	3.41e-08	3.33e-07	chr7:262134128-262137588:-	CaDEM07G29330	NA	NA	PHT77355.1 hypothetical protein T459_20877 [Capsicum annuum]
CaDEM10G17500	1.94	2.36	2.42	0.68	0.75	0.72	1.49586	6.42e-24	1.93e-22	chr10:201801939-201806952:+	CaDEM10G17500	22;GO:0003674,molecular_function molecular_function;GO:0003824,molecular_function catalytic activity;GO:0005575,cellular_component cellular_component;GO:0005622,cellular_component intracellular;GO:0005623,cellular_component cell;GO:0005737,cellular_component cytoplasm;GO:0005829,cellular_component cytosol;GO:0008150,biological_process biological_process;GO:0009966,biological_process regulation of…	NA	PHT70787.1 hypothetical protein T459_25891 [Capsicum annuum]
CaDEM01G15510	1.66	1.7	1.79	0.68	0.73	0.77	1.0946	6.75e-15	1.23e-13	chr1:57692695-57697709:+	CaDEM01G15510	NA	NA	XP_016576684.1 PREDICTED: LOW QUALITY PROTEIN: G-type lectin S-receptor-like serine/threonine-protein kinase RLK1 [Capsicum annuum]
CaDEM04G10370	2.07	2.21	1.9	0.69	1.25	0.61	1.10335	0.00524445	0.0175854	chr4:127138688-127139207:-	CaDEM04G10370	22;GO:0003674,molecular_function molecular_function;GO:0003700,molecular_function DNA-binding transcription factor activity;GO:0006355,biological_process regulation of transcription, DNA-templated;GO:0008150,biological_process biological_process;GO:0009889,biological_process regulation of biosynthetic process;GO:0010468,biological_process regulation of gene expression;GO:0010556,biological_proces…	NA	XP_016571655.1 PREDICTED: ethylene-responsive transcription factor ERF021 [Capsicum annuum]
CaDEM02G10770	3.67	3.76	4.95	0.7	1.14	0.86	2.03256	8.08e-26	2.64e-24	chr2:119646548-119648923:-	CaDEM02G10770	63;GO:0003674,molecular_function molecular_function;GO:0003824,molecular_function catalytic activity;GO:0005575,cellular_component cellular_component;GO:0005622,cellular_component intracellular;GO:0005623,cellular_component cell;GO:0005737,cellular_component cytoplasm;GO:0005777,cellular_component peroxisome;GO:0005911,cellular_component cell-cell junction;GO:0006629,biological_process lipid meta…	BS, TPS11; (+)-alpha-barbatene/beta-chamigrene/thujopsene synthase [EC:4.2.3.69 4.2.3.78 4.2.3.79]; K15799; GERD; (-)-germacrene D synthase [EC:4.2.3.75]; K15803; TPS12_13; (Z)-gamma-bisabolene synthase [EC:4.2.3.40]; K15795; TPS21; alpha-humulene/beta-caryophyllene synthase [EC:4.2.3.104 4.2.3.57]; K14184	XP_016559162.1 PREDICTED: 5-epiaristolochene synthase-like [Capsicum annuum]
CaDEM09G23370	1.9	2.57	1.19	0.7	0.99	0.45	1.26681	0.000278726	0.00135694	chr9:263385190-263386324:+	CaDEM09G23370	NA	NA	PHT61955.1 Alpha-soluble NSF attachment protein [Capsicum annuum]
CaDEM12G24990	4.34	4.49	4.94	0.71	1.81	0.95	1.81444	1.96e-16	3.97e-15	chr12:242565151-242566684:+	CaDEM12G24990	NA	NA	XP_016552371.1 PREDICTED: WSC domain-containing protein ARB_07867-like [Capsicum annuum]
CaDEM12G29330	1.77	1.83	1.83	0.73	0.71	0.77	1.15834	7.9e-12	1.14e-10	chr12:254640537-254643693:-	CaDEM12G29330	NA	DELLA; DELLA protein; K14494	PHU01725.1 putative ubiquitin-conjugating enzyme E2 25 [Capsicum chinense]
CaDEM08G23460	2.81	3.26	2.48	0.73	1.09	1.26	1.32194	4.85e-11	6.5e-10	chr8:168423402-168425465:-	CaDEM08G23460	NA	wrbA; NAD(P)H dehydrogenase (quinone) [EC:1.6.5.2]; K03809	XP_016539736.1 PREDICTED: probable NAD(P)H dehydrogenase (quinone) FQR1-like 2 [Capsicum annuum]
CaDEM03G43860	5.78	5.1	5.56	0.74	0.73	0.39	2.97943	2.33e-18	5.39e-17	chr3:285963951-285964438:-	CaDEM03G43860	NA	NA	XP_016566649.1 PREDICTED: uncharacterized protein LOC107864730 [Capsicum annuum]
CaDEM07G30710	2.64	2.82	3.67	0.74	1.29	1.57	1.17992	2.12e-07	1.85e-06	chr7:264882277-264884020:-	CaDEM07G30710	116;GO:0003674,molecular_function molecular_function;GO:0003700,molecular_function DNA-binding transcription factor activity;GO:0005975,biological_process carbohydrate metabolic process;GO:0005984,biological_process disaccharide metabolic process;GO:0005991,biological_process trehalose metabolic process;GO:0005992,biological_process trehalose biosynthetic process;GO:0006082,biological_process org…	NA	PHU13239.1 Transcription factor JUNGBRUNNEN 1 [Capsicum chinense]
CaDEM03G36320	2.94	2.93	3.11	0.75	0.61	0.41	2.20586	7.52e-27	2.59e-25	chr3:271330750-271332768:-	CaDEM03G36320	NA	NA	PHU09270.1 hypothetical protein BC332_21130 [Capsicum chinense]
CaDEM02G17340	1.62	2.1	1.79	0.76	0.26	0.56	1.69438	2.94e-07	2.5e-06	chr2:144262158-144263295:+	CaDEM02G17340	NA	NA	XP_016546767.1 PREDICTED: uncharacterized protein LOC107847030 [Capsicum annuum]
CaDEM03G22270	1.76	1.56	1.63	0.76	0.62	0.56	1.20753	6.1e-05	0.000349888	chr3:194657952-194659087:-	CaDEM03G22270	71;GO:0000981,molecular_function DNA-binding transcription factor activity, RNA polymerase II-specific;GO:0000988,molecular_function obsolete transcription factor activity, protein binding;GO:0000989,molecular_function obsolete transcription factor activity, transcription factor binding;GO:0001067,molecular_function regulatory region nucleic acid binding;GO:0001076,molecular_function obsolete tra…	NA	XP_016553116.1 PREDICTED: myb-related protein Myb4-like [Capsicum annuum]
CaDEM02G20270	2.22	2.07	2.06	0.77	0.86	0.7	1.30739	1.62e-28	6e-27	chr2:150865162-150872022:-	CaDEM02G20270	23;GO:0003674,molecular_function molecular_function;GO:0005215,molecular_function transporter activity;GO:0005337,molecular_function nucleoside transmembrane transporter activity;GO:0005575,cellular_component cellular_component;GO:0005623,cellular_component cell;GO:0005886,cellular_component plasma membrane;GO:0006810,biological_process transport;GO:0008150,biological_process biological_process;G…	NA	XP_016560015.1 PREDICTED: equilibrative nucleotide transporter 3 [Capsicum annuum]
CaDEM05G04630	2.64	2.02	2.38	0.77	0.48	0.29	2.06447	6.97e-16	1.36e-14	chr5:16465968-16467930:+	CaDEM05G04630	NA	FLS2; LRR receptor-like serine/threonine-protein kinase FLS2 [EC:2.7.11.1]; K13420	XP_016572291.1 PREDICTED: probable LRR receptor-like serine/threonine-protein kinase At3g47570 isoform X3 [Capsicum annuum]
CaDEM12G18100	2.09	2.36	2.3	0.77	1.04	0.97	1.12642	1.41e-11	1.99e-10	chr12:174918664-174921554:+	CaDEM12G18100	83;GO:0001101,biological_process response to acid chemical;GO:0002376,biological_process immune system process;GO:0003674,molecular_function molecular_function;GO:0003676,molecular_function nucleic acid binding;GO:0003677,molecular_function DNA binding;GO:0003700,molecular_function DNA-binding transcription factor activity;GO:0005488,molecular_function binding;GO:0005515,molecular_function protei…	TGA; transcription factor TGA; K14431	XP_016551954.1 PREDICTED: transcription factor TGA7-like [Capsicum annuum]
CaDEM11G19800	2.15	2.15	2.02	0.77	0.72	0.83	1.3085	2.23e-07	1.93e-06	chr11:245337775-245339084:-	CaDEM11G19800	NA	NA	PHT34432.1 hypothetical protein CQW23_26232 [Capsicum baccatum]
CaDEM09G26110	2.72	3.79	1.28	0.78	0.77	0.44	1.83511	1.66e-06	1.27e-05	chr9:270878173-270879472:+	CaDEM09G26110	46;GO:0003674,molecular_function molecular_function;GO:0003824,molecular_function catalytic activity;GO:0004672,molecular_function protein kinase activity;GO:0004674,molecular_function protein serine/threonine kinase activity;GO:0005575,cellular_component cellular_component;GO:0005622,cellular_component intracellular;GO:0005623,cellular_component cell;GO:0006464,biological_process cellular protei…	NA	PHT52361.1 CBL-interacting protein kinase 5 [Capsicum baccatum]
CaDEM05G21420	1.67	1.75	1.83	0.78	0.72	0.69	1.11227	0.00173241	0.00674685	chr5:235430559-235431297:+	CaDEM05G21420	NA	BZ1; anthocyanidin 3-O-glucosyltransferase [EC:2.4.1.115]; K12930; E2.4.1.234; kaempferol 3-O-beta-D-galactosyltransferase [EC:2.4.1.234]; K13269	XP_016574385.1 PREDICTED: anthocyanidin 3-O-glucosyltransferase 7-like [Capsicum annuum]
CaDEM03G04060	2.09	1.91	2.33	0.79	1.04	0.93	1.0454	1.15e-16	2.37e-15	chr3:11339286-11346051:-	CaDEM03G04060	NA	NA	XP_016566393.1 PREDICTED: uncharacterized protein LOC107864519 isoform X1 [Capsicum annuum]
CaDEM08G19160	2.95	3.03	3.22	0.8	0.75	0.77	1.84158	1.51e-40	8.23e-39	chr8:159843059-159846918:+	CaDEM08G19160	NA	NA	PHT64157.1 hypothetical protein T459_32030 [Capsicum annuum]
CaDEM01G34800	1.71	1.83	1.07	0.8	0.58	0.47	1.19776	0.00212485	0.00805196	chr1:236066289-236067096:-	CaDEM01G34800	NA	NA	XP_009778322.1 PREDICTED: uncharacterized protein LOC104227718 [Nicotiana sylvestris]
CaDEM12G00430	2	2.03	1.38	0.81	0.69	0.46	1.34064	4.44e-07	3.69e-06	chr12:1079893-1081682:+	CaDEM12G00430	NA	NA	PHT64571.1 hypothetical protein T459_28996 [Capsicum annuum]
CaDEM07G28790	1.92	1.94	2.9	0.82	0.58	0.72	1.51321	5.78e-05	0.000332704	chr7:261389860-261390475:-	CaDEM07G28790	NA	NA	XP_016556813.1 PREDICTED: uncharacterized protein LOC107856328 [Capsicum annuum]
CaDEM02G30990	2.57	2.25	2.33	0.83	1.15	1.22	1.00788	6.85e-21	1.8e-19	chr2:169839010-169853199:+	CaDEM02G30990	NA	NA	XP_016561211.1 PREDICTED: protein furry homolog-like [Capsicum annuum]
CaDEM01G13430	1.68	2.05	2.33	0.85	0.67	0.7	1.31215	6.93e-10	8.28e-09	chr1:51321551-51323925:+	CaDEM01G13430	NA	NA	XP_016574391.1 PREDICTED: beta-D-glucosyl crocetin beta-1,6-glucosyltransferase-like [Capsicum annuum]
CaDEM06G26760	2.96	2.1	2.35	0.85	1.16	0.93	1.17879	1.41e-05	9.18e-05	chr6:235440066-235441087:+	CaDEM06G26760	NA	NA	XP_016576938.1 PREDICTED: uncharacterized protein LOC107874693 [Capsicum annuum]
CaDEM03G13110	4.5	3.57	3.94	0.86	0.84	0.23	2.49495	4.61e-17	9.87e-16	chr3:50864448-50865291:-	CaDEM03G13110	39;GO:0003674,molecular_function molecular_function;GO:0003824,molecular_function catalytic activity;GO:0004497,molecular_function monooxygenase activity;GO:0005575,cellular_component cellular_component;GO:0006629,biological_process lipid metabolic process;GO:0006720,biological_process isoprenoid metabolic process;GO:0008150,biological_process biological_process;GO:0008152,biological_process meta…	CYP82G1; trimethyltridecatetraene/dimethylnonatriene synthase [EC:1.14.14.58 1.14.14.59]; K17961	PHT61250.1 Cytochrome 82C4 [Capsicum annuum]
CaDEM02G16960	1.99	1.7	1.2	0.86	0.83	0.48	1.0478	0.00258508	0.00954737	chr2:143301392-143302318:+	CaDEM02G16960	103;GO:0000003,biological_process reproduction;GO:0000323,cellular_component lytic vacuole;GO:0000325,cellular_component plant-type vacuole;GO:0002376,biological_process immune system process;GO:0003006,biological_process developmental process involved in reproduction;GO:0003674,molecular_function molecular_function;GO:0003824,molecular_function catalytic activity;GO:0004175,molecular_function en…	CTSL; cathepsin L [EC:3.4.22.15]; K01365	PHT30399.1 Senescence-specific cysteine protease SAG39 [Capsicum baccatum]
CaDEM01G50330	3.13	2.78	3.32	0.88	1.38	1.75	1.03513	2.06e-05	0.000129841	chr1:334370730-334371711:+	CaDEM01G50330	NA	NA	PHT97702.1 hypothetical protein BC332_33367 [Capsicum chinense]
CaDEM03G29710	12.43	11.7	13.27	0.89	1.06	1.5	3.27663	2.86e-69	2.78e-67	chr3:253029845-253030735:+	CaDEM03G29710	73;GO:0000302,biological_process response to reactive oxygen species;GO:0003674,molecular_function molecular_function;GO:0005488,molecular_function binding;GO:0005515,molecular_function protein binding;GO:0005575,cellular_component cellular_component;GO:0005622,cellular_component intracellular;GO:0005623,cellular_component cell;GO:0005737,cellular_component cytoplasm;GO:0006355,biological_process…	HSP20; HSP20 family protein; K13993	XP_016564281.1 PREDICTED: small heat shock protein, chloroplastic [Capsicum annuum]
CaDEM07G22350	4.59	3.62	3.82	0.89	0.87	0.75	2.11878	3.18e-29	1.22e-27	chr7:242346433-242348462:-	CaDEM07G22350	48;GO:0000323,cellular_component lytic vacuole;GO:0003674,molecular_function molecular_function;GO:0003824,molecular_function catalytic activity;GO:0004175,molecular_function endopeptidase activity;GO:0004197,molecular_function cysteine-type endopeptidase activity;GO:0005575,cellular_component cellular_component;GO:0005576,cellular_component extracellular region;GO:0005615,cellular_component extr…	CTSL; cathepsin L [EC:3.4.22.15]; K01365	XP_016579481.1 PREDICTED: ervatamin-B [Capsicum annuum]
CaDEM08G23180	2.44	2.59	3.31	0.89	0.5	0.36	2.13553	3.47e-16	6.92e-15	chr8:167973313-167975100:+	CaDEM08G23180	14;GO:0003674,molecular_function molecular_function;GO:0003824,molecular_function catalytic activity;GO:0004497,molecular_function monooxygenase activity;GO:0006629,biological_process lipid metabolic process;GO:0008150,biological_process biological_process;GO:0008152,biological_process metabolic process;GO:0008202,biological_process steroid metabolic process;GO:0016125,biological_process sterol m…	AOS; hydroperoxide dehydratase [EC:4.2.1.92]; K01723	PHT64426.1 9-divinyl ether synthase [Capsicum annuum]
CaDEM01G02090	2.97	2.54	2.43	0.89	1.09	0.86	1.32854	4.4e-06	3.12e-05	chr1:3884145-3884955:+	CaDEM01G02090	NA	NA	XP_016552714.1 PREDICTED: zinc finger protein 525-like [Capsicum annuum]
CaDEM09G19680	1.74	3.1	3.61	0.89	0.91	1.37	1.2374	0.00476482	0.0161798	chr9:242162222-242162546:+	CaDEM09G19680	18;GO:0003674,molecular_function molecular_function;GO:0005488,molecular_function binding;GO:0005509,molecular_function calcium ion binding;GO:0005575,cellular_component cellular_component;GO:0005622,cellular_component intracellular;GO:0005623,cellular_component cell;GO:0005737,cellular_component cytoplasm;GO:0005739,cellular_component mitochondrion;GO:0043167,molecular_function ion binding;GO:00…	CALM; calmodulin; K02183	PHU07719.1 putative calcium-binding protein CML30 [Capsicum chinense]
CaDEM03G34170	31.46	33.35	35.65	0.92	1.31	0.94	4.82419	4.29619722997714e-319	3.47613911655294e-316	chr3:266333952-266335440:+	CaDEM03G34170	75;GO:0000003,biological_process reproduction;GO:0002213,biological_process defense response to insect;GO:0003006,biological_process developmental process involved in reproduction;GO:0003674,molecular_function molecular_function;GO:0003824,molecular_function catalytic activity;GO:0004497,molecular_function monooxygenase activity;GO:0005575,cellular_component cellular_component;GO:0005622,cellular…	NA	XP_016563799.1 PREDICTED: cytochrome P450 94B3-like [Capsicum annuum]
CaDEM08G09910	1.46	1.43	1.31	0.92	0.42	0.45	1.11609	0.00694281	0.0224093	chr8:141069157-141069859:+	CaDEM08G09910	NA	E3.2.1.14; chitinase [EC:3.2.1.14]; K01183	XP_016538147.1 PREDICTED: acidic endochitinase-like [Capsicum annuum]
CaDEM10G01350	3.92	3.96	3.49	0.93	0.71	0.46	2.31397	4.74e-44	2.81e-42	chr10:2626078-2629410:-	CaDEM10G01350	86;GO:0000003,biological_process reproduction;GO:0001067,molecular_function regulatory region nucleic acid binding;GO:0001101,biological_process response to acid chemical;GO:0003006,biological_process developmental process involved in reproduction;GO:0003674,molecular_function molecular_function;GO:0003676,molecular_function nucleic acid binding;GO:0003677,molecular_function DNA binding;GO:000370…	NA	XP_016545017.1 PREDICTED: NAC transcription factor 56 isoform X1 [Capsicum annuum]
CaDEM01G00630	2.97	2.69	2.72	0.93	1.3	1.36	1.06558	5e-07	4.14e-06	chr1:1164523-1165835:+	CaDEM01G00630	NA	NA	XP_016552575.1 PREDICTED: myb-related protein 308-like [Capsicum annuum]
CaDEM02G19270	2.39	2.23	2.21	0.95	0.71	0.99	1.23354	4.59e-05	0.000270225	chr2:148732782-148733616:+	CaDEM02G19270	NA	NA	XP_016562070.1 PREDICTED: dof zinc finger protein DOF4.6-like [Capsicum annuum]
CaDEM04G24070	2.38	1.74	1.9	0.96	0.73	1.06	1.00156	5.46e-06	3.82e-05	chr4:239325920-239328029:+	CaDEM04G24070	54;GO:0003674,molecular_function molecular_function;GO:0005215,molecular_function transporter activity;GO:0005319,molecular_function lipid transporter activity;GO:0005342,molecular_function organic acid transmembrane transporter activity;GO:0005575,cellular_component cellular_component;GO:0005623,cellular_component cell;GO:0005886,cellular_component plasma membrane;GO:0006810,biological_process t…	NA	PHT84689.1 hypothetical protein T459_13132 [Capsicum annuum]
CaDEM12G17270	1.05	0.71	0.47	0.96	1.78	1.66	-1.11125	0.000139123	0.000733817	chr12:161323280-161325231:-	CaDEM12G17270	NA	NA	PHT65945.1 hypothetical protein T459_30370 [Capsicum annuum]
CaDEM12G30080	2.75	2.25	2.65	0.97	0.55	0.86	1.55076	1.47e-06	1.13e-05	chr12:256231865-256232609:+	CaDEM12G30080	NA	NA	PHU01678.1 hypothetical protein BC332_31465 [Capsicum chinense]
CaDEM07G16160	1.96	3.57	3.18	0.97	1.02	0.24	1.8131	7.51e-06	5.13e-05	chr7:199644477-199644999:-	CaDEM07G16160	NA	NA	XP_016559218.1 PREDICTED: uncharacterized protein LOC107858924 [Capsicum annuum]
CaDEM03G29350	2.7	2.73	2.47	0.98	1.23	1.04	1.13053	2.62e-09	2.93e-08	chr3:252022249-252024016:-	CaDEM03G29350	6;GO:0005575,cellular_component cellular_component;GO:0005623,cellular_component cell;GO:0005886,cellular_component plasma membrane;GO:0016020,cellular_component membrane;GO:0044464,cellular_component cell part;GO:0071944,cellular_component cell periphery	NA	XP_016564317.1 PREDICTED: U-box domain-containing protein 44-like [Capsicum annuum]
CaDEM02G26450	3.09	2.58	2.93	0.99	0.55	0.62	1.86822	1.23e-18	2.87e-17	chr2:161793841-161795879:+	CaDEM02G26450	NA	NA	XP_016560578.1 PREDICTED: homeobox-leucine zipper protein ATHB-40 [Capsicum annuum]
CaDEM09G00240	4.09	3.52	4.27	0.99	0.62	0.67	2.2501	8.87e-18	1.98e-16	chr9:2307781-2308732:-	CaDEM09G00240	NA	SAUR; SAUR family protein; K14488	XP_016541517.1 PREDICTED: indole-3-acetic acid-induced protein ARG7-like [Capsicum annuum]
CaDEM06G06730	3.61	3.5	3.6	1.01	1.16	1.26	1.49891	2.22e-50	1.55e-48	chr6:52184194-52190506:+	CaDEM06G06730	32;GO:0003674,molecular_function molecular_function;GO:0005215,molecular_function transporter activity;GO:0005319,molecular_function lipid transporter activity;GO:0005548,molecular_function phospholipid transporter activity;GO:0005575,cellular_component cellular_component;GO:0005622,cellular_component intracellular;GO:0005623,cellular_component cell;GO:0005737,cellular_component cytoplasm;GO:0005…	NA	PHU14104.1 hypothetical protein BC332_15309 [Capsicum chinense]
CaDEM02G30150	0.33	0.43	0.27	1.01	1.46	1.21	-1.96077	1.06e-09	1.25e-08	chr2:168395833-168397406:-	CaDEM02G30150	NA	NA	XP_016562227.1 PREDICTED: GDSL esterase/lipase At2g23540 [Capsicum annuum]
CaDEM02G17670	0.34	0.6	0.59	1.01	1.44	1.93	-1.65873	4.04e-07	3.38e-06	chr2:145024587-145025938:-	CaDEM02G17670	57;GO:0003674,molecular_function molecular_function;GO:0003824,molecular_function catalytic activity;GO:0004620,molecular_function phospholipase activity;GO:0005575,cellular_component cellular_component;GO:0005622,cellular_component intracellular;GO:0005623,cellular_component cell;GO:0005737,cellular_component cytoplasm;GO:0006629,biological_process lipid metabolic process;GO:0006638,biological_p…	NA	XP_016559794.1 PREDICTED: phospholipase A1-II 1-like [Capsicum annuum]
CaDEM02G24410	2.27	2.35	2.18	1.02	0.87	1.04	1.07831	5.29e-08	5.04e-07	chr2:158327506-158329337:-	CaDEM02G24410	NA	NA	XP_016560446.1 PREDICTED: thiosulfate sulfurtransferase 16, chloroplastic-like isoform X2 [Capsicum annuum]
CaDEM12G12630	3.87	3.71	3.78	1.03	0.12	0.39	2.78996	5.26e-12	7.69e-11	chr12:67263288-67263777:+	CaDEM12G12630	NA	NA	XP_016549694.1 PREDICTED: probable WRKY transcription factor 50 isoform X1 [Capsicum annuum]
CaDEM02G26790	3.19	3.17	2.64	1.03	1.33	0.85	1.34522	1.15e-07	1.04e-06	chr2:162410240-162411218:+	CaDEM02G26790	13;GO:0005575,cellular_component cellular_component;GO:0005622,cellular_component intracellular;GO:0005623,cellular_component cell;GO:0005737,cellular_component cytoplasm;GO:0009507,cellular_component chloroplast;GO:0009536,cellular_component plastid;GO:0043226,cellular_component organelle;GO:0043227,cellular_component membrane-bounded organelle;GO:0043229,cellular_component intracellular organel…	rbcS, cbbS; ribulose-bisphosphate carboxylase small chain [EC:4.1.1.39]; K01602	XP_016560735.1 PREDICTED: ribulose bisphosphate carboxylase small chain, chloroplastic [Capsicum annuum]
CaDEM11G13720	1.73	1.61	1.28	1.03	0.58	0.54	1.00062	0.000500133	0.00227751	chr11:96529106-96530644:-	CaDEM11G13720	11;GO:0003674,molecular_function molecular_function;GO:0003824,molecular_function catalytic activity;GO:0004615,molecular_function phosphomannomutase activity;GO:0005975,biological_process carbohydrate metabolic process;GO:0008150,biological_process biological_process;GO:0008152,biological_process metabolic process;GO:0016853,molecular_function isomerase activity;GO:0016866,molecular_function int…	NA	XP_016553217.1 PREDICTED: phosphoglucosamine mutase-like [Capsicum annuum]
CaDEM04G20850	2.39	2.3	2.22	1.04	0.9	0.89	1.15887	7.27e-40	3.91e-38	chr4:229903362-229916277:-	CaDEM04G20850	NA	NA	XP_009366368.1 PREDICTED: probable rhamnogalacturonate lyase B isoform X2 [Pyrus x bretschneideri]
CaDEM08G14390	7.87	4.98	9.63	1.04	1.37	1.11	2.49067	1.09e-11	1.55e-10	chr8:151189786-151190131:+	CaDEM08G14390	NA	NA	PHT79264.1 hypothetical protein T459_17316 [Capsicum annuum]
CaDEM07G12510	0.58	0.38	0.62	1.06	1.46	1.36	-1.45672	0.000124992	0.000667751	chr7:144556066-144556953:-	CaDEM07G12510	NA	NA	XP_016558797.1 PREDICTED: uncharacterized protein LOC107858583 [Capsicum annuum]
CaDEM06G25440	4.2	4.27	3.21	1.07	0.33	0.83	2.28104	1.38e-10	1.78e-09	chr6:231266048-231266585:+	CaDEM06G25440	NA	NA	XP_016549822.1 PREDICTED: protein LATERAL ORGAN BOUNDARIES-like [Capsicum annuum]
CaDEM07G09760	2.53	2.71	3.34	1.07	1.16	1.26	1.13165	0.00252169	0.0093577	chr7:86409397-86409802:+	CaDEM07G09760	NA	NA	XP_016570844.1 PREDICTED: uncharacterized protein LOC107868690 [Capsicum annuum]
CaDEM08G01340	0.43	0.41	0.39	1.08	1.29	1.23	-1.69447	6.78e-44	3.98e-42	chr8:3988967-4000895:+	CaDEM08G01340	NA	NA	PHT73962.1 hypothetical protein T459_21239 [Capsicum annuum]
CaDEM04G27150	0.37	0.34	0.35	1.1	0.79	1.16	-1.65943	7.12e-22	1.94e-20	chr4:246079794-246089819:+	CaDEM04G27150	71;GO:0003674,molecular_function molecular_function;GO:0003824,molecular_function catalytic activity;GO:0004620,molecular_function phospholipase activity;GO:0004630,molecular_function phospholipase D activity;GO:0005575,cellular_component cellular_component;GO:0005622,cellular_component intracellular;GO:0005623,cellular_component cell;GO:0005737,cellular_component cytoplasm;GO:0005773,cellular_co…	PLD1_2; phospholipase D1/2 [EC:3.1.4.4]; K01115	XP_016568323.1 PREDICTED: phospholipase D delta-like [Capsicum annuum]
CaDEM03G31820	4.14	4.3	4.2	1.11	0.93	1.21	1.82703	1.34e-35	6.55e-34	chr3:259500097-259502573:-	CaDEM03G31820	NA	NA	XP_016564049.1 PREDICTED: mitochondrial phosphate carrier protein 3, mitochondrial-like [Capsicum annuum]
CaDEM11G18690	2.62	3	2.65	1.11	0.64	0.9	1.52277	8.15e-17	1.71e-15	chr11:229156882-229159555:+	CaDEM11G18690	31;GO:0001101,biological_process response to acid chemical;GO:0003674,molecular_function molecular_function;GO:0003700,molecular_function DNA-binding transcription factor activity;GO:0006355,biological_process regulation of transcription, DNA-templated;GO:0006950,biological_process response to stress;GO:0008150,biological_process biological_process;GO:0009414,biological_process response to water …	NA	XP_016546854.1 PREDICTED: NAC domain-containing protein 72-like [Capsicum annuum]
CaDEM01G07060	3.5	2.2	1.2	1.11	0.9	1.06	1.04206	0.00615597	0.0202674	chr1:15797899-15798616:+	CaDEM01G07060	NA	NA	XP_016570694.1 PREDICTED: uncharacterized protein LOC107868493 isoform X2 [Capsicum annuum]
CaDEM11G23250	1.6	2.78	1.92	1.12	1.11	0.47	1.08494	0.000613453	0.00273385	chr11:269382953-269384171:-	CaDEM11G23250	47;GO:0001101,biological_process response to acid chemical;GO:0003674,molecular_function molecular_function;GO:0003824,molecular_function catalytic activity;GO:0004842,molecular_function ubiquitin-protein transferase activity;GO:0005575,cellular_component cellular_component;GO:0005622,cellular_component intracellular;GO:0005623,cellular_component cell;GO:0005737,cellular_component cytoplasm;GO:00…	NA	XP_016554445.1 PREDICTED: E3 ubiquitin-protein ligase PUB23-like [Capsicum annuum]
CaDEM06G20790	2.17	2.24	1.73	1.13	0.57	1	1.06089	1.25e-06	9.78e-06	chr6:217904958-217907627:-	CaDEM06G20790	NA	NA	PHT79326.1 hypothetical protein T459_17378 [Capsicum annuum]
CaDEM09G11580	2	2.61	3.12	1.13	0.92	1.37	1.02557	0.00391263	0.0136645	chr9:105885606-105886118:-	CaDEM09G11580	68;GO:0000003,biological_process reproduction;GO:0003006,biological_process developmental process involved in reproduction;GO:0003674,molecular_function molecular_function;GO:0003824,molecular_function catalytic activity;GO:0004672,molecular_function protein kinase activity;GO:0004674,molecular_function protein serine/threonine kinase activity;GO:0005488,molecular_function binding;GO:0005515,mole…	NA	XP_019234007.1 PREDICTED: probable serine/threonine-protein kinase WNK5 [Nicotiana attenuata]
CaDEM02G04550	10.82	11.25	11.53	1.14	0.84	1.04	3.33813	1.72e-133	4.01e-131	chr2:65607261-65609150:-	CaDEM02G04550	107;GO:0001101,biological_process response to acid chemical;GO:0002237,biological_process response to molecule of bacterial origin;GO:0002376,biological_process immune system process;GO:0003674,molecular_function molecular_function;GO:0003824,molecular_function catalytic activity;GO:0005488,molecular_function binding;GO:0005515,molecular_function protein binding;GO:0005575,cellular_component cell…	NA	XP_016558752.1 PREDICTED: protein HYPER-SENSITIVITY-RELATED 4-like [Capsicum annuum]
CaDEM03G11900	2.81	2.02	1.62	1.14	0.68	0.34	1.46421	3.7e-05	0.000222148	chr3:41588330-41589278:+	CaDEM03G11900	NA	NA	XP_016567962.1 PREDICTED: F-box protein At4g00893-like [Capsicum annuum]
CaDEM09G14560	0.72	0.73	0.37	1.15	1.17	1.09	-1.01119	1.68e-05	0.000108089	chr9:165209499-165212129:-	CaDEM09G14560	NA	NA	XP_016541906.1 PREDICTED: leucine-rich repeat receptor-like protein kinase PXL2 [Capsicum annuum]
CaDEM07G29410	4.37	4.12	4.48	1.16	1.38	1.39	1.57524	2.6e-69	2.54e-67	chr7:262224572-262232111:+	CaDEM07G29410	26;GO:0000272,biological_process polysaccharide catabolic process;GO:0003674,molecular_function molecular_function;GO:0003824,molecular_function catalytic activity;GO:0005975,biological_process carbohydrate metabolic process;GO:0005976,biological_process polysaccharide metabolic process;GO:0008150,biological_process biological_process;GO:0008152,biological_process metabolic process;GO:0009056,bio…	E3.1.1.11; pectinesterase [EC:3.1.1.11]; K01051	PHT77362.1 Pectinesterase QRT1 [Capsicum annuum]
CaDEM01G00050	2.55	2.78	2.49	1.17	1.17	1.12	1.03748	9.5e-30	3.67e-28	chr1:142504-152012:-	CaDEM01G00050	90;GO:0000375,biological_process RNA splicing, via transesterification reactions;GO:0000377,biological_process RNA splicing, via transesterification reactions with bulged adenosine as nucleophile;GO:0000398,biological_process mRNA splicing, via spliceosome;GO:0003674,molecular_function molecular_function;GO:0003676,molecular_function nucleic acid binding;GO:0003723,molecular_function RNA binding;…	PRPF40, PRP40; pre-mRNA-processing factor 40; K12821	PHU01681.1 hypothetical protein BC332_31468 [Capsicum chinense]
CaDEM08G14980	3.61	3.27	3.03	1.18	1.08	1.26	1.35731	1.35e-15	2.59e-14	chr8:152259766-152261839:-	CaDEM08G14980	NA	NA	XP_016538732.1 PREDICTED: scarecrow-like protein 14 isoform X1 [Capsicum annuum]
CaDEM03G37560	1.92	3.03	3.32	1.18	0.42	0.75	1.69092	0.000105475	0.000573536	chr3:273831096-273831522:-	CaDEM03G37560	76;GO:0003674,molecular_function molecular_function;GO:0003824,molecular_function catalytic activity;GO:0004842,molecular_function ubiquitin-protein transferase activity;GO:0005575,cellular_component cellular_component;GO:0005623,cellular_component cell;GO:0005886,cellular_component plasma membrane;GO:0006464,biological_process cellular protein modification process;GO:0006508,biological_process p…	NA	XP_016565185.1 PREDICTED: RING-H2 finger protein ATL39-like [Capsicum annuum]
CaDEM07G21660	74.5	74.39	81.41	1.19	0.97	0.26	6.42539	2.37e-306	1.77e-303	chr7:238975533-238976019:+	CaDEM07G21660	NA	NA	XP_016580791.1 PREDICTED: non-specific lipid-transfer protein 13-like [Capsicum annuum]
CaDEM12G09930	4.55	4.5	3.58	1.19	0.71	0.35	2.37864	5.58e-17	1.18e-15	chr12:40771552-40772464:+	CaDEM12G09930	9;GO:0008150,biological_process biological_process;GO:0010033,biological_process response to organic substance;GO:0010200,biological_process response to chitin;GO:0010243,biological_process response to organonitrogen compound;GO:0042221,biological_process response to chemical;GO:0042493,biological_process response to drug;GO:0050896,biological_process response to stimulus;GO:1901698,biological_pr…	NA	XP_016549661.1 PREDICTED: U-box domain-containing protein 21-like [Capsicum annuum]
CaDEM08G17010	4.95	3.02	3.9	1.2	1.97	1.48	1.17632	0.00194444	0.00747339	chr8:156217509-156217809:-	CaDEM08G17010	NA	NA	PHT99566.1 hypothetical protein BC332_29354 [Capsicum chinense]
CaDEM01G07380	0.65	0.65	0.73	1.21	1.69	0.94	-1.07275	1.5e-06	1.15e-05	chr1:16865115-16869156:-	CaDEM01G07380	NA	CMPK1, UMPK; UMP-CMP kinase [EC:2.7.4.14]; K13800	XP_016570863.1 PREDICTED: UMP-CMP kinase 3-like [Capsicum annuum]
CaDEM01G44920	0.75	0.45	0.36	1.21	0.94	1.02	-1.13208	0.000590784	0.00264506	chr1:309952780-309954153:-	CaDEM01G44920	51;GO:0003674,molecular_function molecular_function;GO:0003700,molecular_function DNA-binding transcription factor activity;GO:0005575,cellular_component cellular_component;GO:0005622,cellular_component intracellular;GO:0005623,cellular_component cell;GO:0005737,cellular_component cytoplasm;GO:0005829,cellular_component cytosol;GO:0005840,cellular_component ribosome;GO:0006355,biological_process …	NA	XP_016557710.1 PREDICTED: cytoplasmic 60S subunit biogenesis factor REI1 homolog 1 [Capsicum annuum]
CaDEM02G22290	5.96	5.95	6.54	1.22	1.27	1.24	2.15822	8.5e-50	5.81e-48	chr2:154852789-154854738:-	CaDEM02G22290	57;GO:0003674,molecular_function molecular_function;GO:0003824,molecular_function catalytic activity;GO:0005575,cellular_component cellular_component;GO:0005622,cellular_component intracellular;GO:0005623,cellular_component cell;GO:0005737,cellular_component cytoplasm;GO:0005777,cellular_component peroxisome;GO:0006082,biological_process organic acid metabolic process;GO:0006629,biological_proces…	NA	XP_016560213.1 PREDICTED: butyrate--CoA ligase AAE11, peroxisomal-like [Capsicum annuum]
CaDEM06G19160	3.46	3.91	3.83	1.22	0.79	1.53	1.53239	1.17e-11	1.66e-10	chr6:211559660-211560784:+	CaDEM06G19160	NA	NA	PHT45691.1 hypothetical protein CQW23_14849 [Capsicum baccatum]
CaDEM09G18650	3.73	4.25	3.12	1.22	1.89	1.58	1.09517	4.12e-07	3.44e-06	chr9:234565325-234566450:-	CaDEM09G18650	NA	NA	XP_016541269.1 PREDICTED: uncharacterized protein LOC107841933 [Capsicum annuum]
CaDEM04G18260	0.71	0.29	0.55	1.22	0.76	1.27	-1.20593	0.000127357	0.000678657	chr4:217382361-217384369:-	CaDEM04G18260	45;GO:0003002,biological_process regionalization;GO:0006950,biological_process response to stress;GO:0006970,biological_process response to osmotic stress;GO:0007154,biological_process cell communication;GO:0007165,biological_process signal transduction;GO:0007275,biological_process multicellular organism development;GO:0007389,biological_process pattern specification process;GO:0008150,biologica…	NA	XP_016571551.1 PREDICTED: inactive TPR repeat-containing thioredoxin TTL3-like [Capsicum annuum]
CaDEM02G10780	5.06	4.38	4.78	1.24	1.43	0.95	1.82132	6.25e-21	1.64e-19	chr2:119650207-119651482:+	CaDEM02G10780	14;GO:0003674,molecular_function molecular_function;GO:0003824,molecular_function catalytic activity;GO:0004497,molecular_function monooxygenase activity;GO:0005575,cellular_component cellular_component;GO:0008150,biological_process biological_process;GO:0008152,biological_process metabolic process;GO:0009058,biological_process biosynthetic process;GO:0016020,cellular_component membrane;GO:001649…	CYP2J; cytochrome P450 family 2 subfamily J [EC:1.14.14.1 1.14.14.73 1.14.14.74 1.14.14.75]; K07418; CYP71D55; premnaspirodiene oxygenase [EC:1.14.14.151]; K15472	XP_016559163.1 PREDICTED: cytochrome P450 71D7-like [Capsicum annuum]
CaDEM05G18910	2.32	2.32	2.85	1.24	0.64	0.34	1.63241	3.54e-07	2.98e-06	chr5:215613338-215614265:+	CaDEM05G18910	6;GO:0003674,molecular_function molecular_function;GO:0003824,molecular_function catalytic activity;GO:0008150,biological_process biological_process;GO:0008152,biological_process metabolic process;GO:0009056,biological_process catabolic process;GO:0016787,molecular_function hydrolase activity	NA	XP_016573328.1 PREDICTED: carboxylesterase 1-like [Capsicum annuum]
CaDEM02G30460	4.14	2.58	3.32	1.24	1.16	1.09	1.3725	0.000334023	0.00159354	chr2:168893064-168893472:-	CaDEM02G30460	NA	NA	NA
CaDEM09G22460	1.23	0.22	1.2	1.24	1.69	1.82	-1.01545	0.0118389	0.0350082	chr9:259500175-259501050:+	CaDEM09G22460	NA	NA	PHT51911.1 hypothetical protein CQW23_06373 [Capsicum baccatum]
CaDEM03G09180	4.28	3.52	3.72	1.25	1.34	1.27	1.43726	2.9e-49	1.96e-47	chr3:29256692-29265434:-	CaDEM03G09180	49;GO:0003674,molecular_function molecular_function;GO:0003824,molecular_function catalytic activity;GO:0004144,molecular_function diacylglycerol O-acyltransferase activity;GO:0005575,cellular_component cellular_component;GO:0005622,cellular_component intracellular;GO:0005623,cellular_component cell;GO:0005737,cellular_component cytoplasm;GO:0005783,cellular_component endoplasmic reticulum;GO:000…	NA	XP_016553793.1 PREDICTED: O-acyltransferase WSD1-like [Capsicum annuum]
CaDEM12G29890	3.85	2.96	2.9	1.25	1.12	1.68	1.12252	1.56e-09	1.79e-08	chr12:255689446-255691868:-	CaDEM12G29890	334;GO:0000003,biological_process reproduction;GO:0001558,biological_process regulation of cell growth;GO:0001708,biological_process cell fate specification;GO:0003006,biological_process developmental process involved in reproduction;GO:0003674,molecular_function molecular_function;GO:0003824,molecular_function catalytic activity;GO:0004175,molecular_function endopeptidase activity;GO:0004197,mol…	NA	PHT61581.1 hypothetical protein T459_34555 [Capsicum annuum]
CaDEM04G24540	4.02	4.34	2.92	1.26	1.58	1.25	1.32255	5.34e-08	5.08e-07	chr4:240438273-240439242:+	CaDEM04G24540	NA	NA	XP_016571453.1 PREDICTED: elongation of fatty acids protein 3-like [Capsicum annuum]
CaDEM02G16210	0.59	0.53	0.67	1.26	1.61	1.29	-1.3678	6.33e-11	8.39e-10	chr2:141243314-141246178:+	CaDEM02G16210	NA	NA	PHT90267.1 hypothetical protein T459_05380 [Capsicum annuum]
CaDEM08G15040	5.1	5.43	5.15	1.27	1.47	1.18	1.85276	3.06e-53	2.22e-51	chr8:152332425-152335545:-	CaDEM08G15040	145;GO:0001666,biological_process response to hypoxia;GO:0002229,biological_process defense response to oomycetes;GO:0002237,biological_process response to molecule of bacterial origin;GO:0002239,biological_process response to oomycetes;GO:0002376,biological_process immune system process;GO:0002682,biological_process regulation of immune system process;GO:0002831,biological_process regulation of …	NA	PHT62451.1 hypothetical protein T459_33668 [Capsicum annuum]
CaDEM07G25070	2.84	2.52	2.67	1.27	1.04	1.19	1.06684	2.12e-14	3.75e-13	chr7:252032974-252036505:-	CaDEM07G25070	17;GO:0005575,cellular_component cellular_component;GO:0005622,cellular_component intracellular;GO:0005623,cellular_component cell;GO:0005737,cellular_component cytoplasm;GO:0005829,cellular_component cytosol;GO:0005840,cellular_component ribosome;GO:0022626,cellular_component cytosolic ribosome;GO:0032991,cellular_component protein-containing complex;GO:0043226,cellular_component organelle;GO:00…	NA	XP_016552551.1 PREDICTED: ubiquitin carboxyl-terminal hydrolase 25-like isoform X2 [Capsicum annuum]
CaDEM12G08170	1.81	2.42	2.99	1.27	0.52	1.4	1.03745	0.0110781	0.0331294	chr12:27168985-27169438:+	CaDEM12G08170	13;GO:0005575,cellular_component cellular_component;GO:0005622,cellular_component intracellular;GO:0005623,cellular_component cell;GO:0005737,cellular_component cytoplasm;GO:0009507,cellular_component chloroplast;GO:0009536,cellular_component plastid;GO:0043226,cellular_component organelle;GO:0043227,cellular_component membrane-bounded organelle;GO:0043229,cellular_component intracellular organel…	petF; ferredoxin; K02639	PHT31627.1 Ferredoxin-3, chloroplastic [Capsicum baccatum]
CaDEM03G35170	4.53	4.38	4.1	1.28	1.11	1.19	1.72839	4.54e-15	8.39e-14	chr3:268879975-268880935:-	CaDEM03G35170	NA	NA	PHT53805.1 hypothetical protein CQW23_08267 [Capsicum baccatum]
CaDEM10G20010	2.11	3.24	3.09	1.28	1.04	0.38	1.50097	0.000856726	0.0036615	chr10:219109856-219110195:-	CaDEM10G20010	NA	SAUR; SAUR family protein; K14488	XP_016544439.1 PREDICTED: auxin-responsive protein SAUR32-like [Capsicum annuum]
CaDEM07G04920	0.69	0.71	0.62	1.28	1.45	1.43	-1.17312	3.76e-23	1.1e-21	chr7:20548949-20557597:-	CaDEM07G04920	NA	NA	XP_016579888.1 PREDICTED: leucine-rich repeat-containing G-protein coupled receptor 4-like [Capsicum annuum]
CaDEM10G05890	0.74	0.67	0.42	1.3	1.41	1.33	-1.26397	5.36e-14	9.13e-13	chr10:32832541-32838719:+	CaDEM10G05890	192;GO:0000003,biological_process reproduction;GO:0000209,biological_process protein polyubiquitination;GO:0001654,biological_process eye development;GO:0001709,biological_process cell fate determination;GO:0002009,biological_process morphogenesis of an epithelium;GO:0002064,biological_process epithelial cell development;GO:0002065,biological_process columnar/cuboidal epithelial cell differentiat…	NA	XP_016545896.1 PREDICTED: uncharacterized protein LOC107845900 [Capsicum annuum]
CaDEM05G04110	2.64	2.64	2.37	1.31	1.07	0.73	1.17234	6.77e-10	8.11e-09	chr5:12987683-12990050:-	CaDEM05G04110	2;GO:0005575,cellular_component cellular_component;GO:0016020,cellular_component membrane	NA	XP_016572264.1 PREDICTED: hexose carrier protein HEX6-like [Capsicum annuum]
CaDEM02G26820	3.06	3.09	3.55	1.31	1.31	0.39	1.54139	3.39e-08	3.31e-07	chr2:162448345-162449333:+	CaDEM02G26820	NA	rbcS, cbbS; ribulose-bisphosphate carboxylase small chain [EC:4.1.1.39]; K01602	XP_016558794.1 PREDICTED: ribulose bisphosphate carboxylase small chain 8B, chloroplastic [Capsicum annuum]
CaDEM01G48750	0.54	0.62	0.63	1.31	1.06	1.11	-1.09195	1.18e-09	1.38e-08	chr1:329736076-329740306:+	CaDEM01G48750	18;GO:0005575,cellular_component cellular_component;GO:0005623,cellular_component cell;GO:0005886,cellular_component plasma membrane;GO:0006950,biological_process response to stress;GO:0006952,biological_process defense response;GO:0007154,biological_process cell communication;GO:0007165,biological_process signal transduction;GO:0008150,biological_process biological_process;GO:0009987,biological_…	RPS2; disease resistance protein RPS2; K13459	XP_016549333.1 PREDICTED: disease resistance protein At4g27190-like [Capsicum annuum]
CaDEM03G35110	2.01	2.62	3.04	1.32	0.96	0.99	1.09349	4.64e-06	3.28e-05	chr3:268747317-268748793:-	CaDEM03G35110	35;GO:0001101,biological_process response to acid chemical;GO:0003674,molecular_function molecular_function;GO:0005215,molecular_function transporter activity;GO:0005575,cellular_component cellular_component;GO:0005623,cellular_component cell;GO:0005886,cellular_component plasma membrane;GO:0006810,biological_process transport;GO:0006811,biological_process ion transport;GO:0006820,biological_proc…	NA	PHT87990.1 High-affinity nitrate transporter 3.2 [Capsicum annuum]
CaDEM02G07810	1.75	2.29	0.84	1.32	3.64	4.36	-1.04738	0.00741727	0.0237851	chr2:101870028-101870466:-	CaDEM02G07810	NA	NA	XP_004236620.1 protein EFR3 homolog B isoform X2 [Solanum lycopersicum]
CaDEM02G18930	564.66	587.02	575.91	1.33	1.6	1.58	8.42798	0	0	chr2:148098981-148099905:+	CaDEM02G18930	NA	NA	XP_016558374.1 PREDICTED: anther-specific protein TA-29-like [Capsicum annuum]
CaDEM01G37900	0.39	0.41	0.36	1.33	1.4	1.22	-1.88408	6.02e-36	2.98e-34	chr1:254957045-254963845:+	CaDEM01G37900	NA	hemA; glutamyl-tRNA reductase [EC:1.2.1.70]; K02492	PHT95324.1 Glutamyl-tRNA reductase 1, chloroplastic [Capsicum annuum]
CaDEM03G38490	0.75	0.39	0.45	1.33	1.23	0.85	-1.23081	2.99e-06	2.19e-05	chr3:275870412-275873566:-	CaDEM03G38490	NA	NA	PHT88316.1 COBRA-like protein 1 [Capsicum annuum]
CaDEM04G17890	7.02	8.49	6.66	1.34	0.6	0.75	2.92982	2.15e-25	6.88e-24	chr4:214918544-214919135:-	CaDEM04G17890	NA	RP-L30e, RPL30; large subunit ribosomal protein L30e; K02908	XP_016571561.1 PREDICTED: uncharacterized protein LOC107869555 [Capsicum annuum]
CaDEM04G21950	4.88	5.31	4.56	1.34	2.65	2.19	1.08922	0.000232058	0.00115846	chr4:234060829-234061207:+	CaDEM04G21950	NA	NA	OIT23689.1 hypothetical protein A4A49_28490 [Nicotiana attenuata]
CaDEM10G18370	4.88	5.57	4.56	1.36	1.04	1.36	1.87211	3.55e-15	6.61e-14	chr10:206362406-206363203:-	CaDEM10G18370	NA	NA	PHT70844.1 hypothetical protein T459_25948 [Capsicum annuum]
CaDEM02G06960	13.97	15.2	10.02	1.37	3.35	3.37	2.10756	3.37e-13	5.41e-12	chr2:94092785-94093049:+	CaDEM02G06960	NA	NA	PHT89461.1 hypothetical protein T459_04574 [Capsicum annuum]
CaDEM01G41800	2.62	4.07	3.38	1.37	1.34	1.69	1.0547	0.00085439	0.00365267	chr1:279654897-279655425:-	CaDEM01G41800	NA	NA	XP_019264449.1 PREDICTED: uncharacterized protein LOC109242076 [Nicotiana attenuata]
CaDEM01G50090	0.11	0.02	0.06	1.37	1.6	1.63	-4.66033	6.03e-34	2.73e-32	chr1:333445150-333447099:-	CaDEM01G50090	15;GO:0003674,molecular_function molecular_function;GO:0003824,molecular_function catalytic activity;GO:0005575,cellular_component cellular_component;GO:0005622,cellular_component intracellular;GO:0005623,cellular_component cell;GO:0005737,cellular_component cytoplasm;GO:0008150,biological_process biological_process;GO:0008152,biological_process metabolic process;GO:0008168,molecular_function met…	NA	PHT96085.1 putative methyltransferase PMT18 [Capsicum annuum]
CaDEM08G16200	3.82	3.57	3.75	1.38	1.77	1.62	1.06922	7.67e-08	7.15e-07	chr8:154507476-154508574:-	CaDEM08G16200	NA	NA	PHT62539.1 hypothetical protein T459_33599 [Capsicum annuum]
CaDEM02G32790	3.5	3.52	2.69	1.38	1.13	1.65	1.09648	5.18e-05	0.000301768	chr2:172748906-172749638:-	CaDEM02G32790	NA	NA	XP_015064893.1 PREDICTED: AAA-ATPase At3g28610-like [Solanum pennellii]
CaDEM05G09560	0.69	0.72	0.47	1.38	1.33	1.08	-1.13032	2.23e-09	2.52e-08	chr5:51403268-51407437:+	CaDEM05G09560	55;GO:0003674,molecular_function molecular_function;GO:0003700,molecular_function DNA-binding transcription factor activity;GO:0005575,cellular_component cellular_component;GO:0005622,cellular_component intracellular;GO:0005623,cellular_component cell;GO:0005634,cellular_component nucleus;GO:0006355,biological_process regulation of transcription, DNA-templated;GO:0008150,biological_process biolog…	NA	XP_016574623.1 PREDICTED: transcription factor bHLH75-like [Capsicum annuum]
CaDEM05G06760	1.01	0.78	0.57	1.38	2.34	1.58	-1.29612	5.01e-06	3.53e-05	chr5:27156500-27157913:+	CaDEM05G06760	NA	NA	XP_016574570.1 PREDICTED: UPF0481 protein At3g47200-like [Capsicum annuum]
CaDEM03G23460	7.21	7.34	5.68	1.4	0.67	0.51	2.86275	4.14e-23	1.21e-21	chr3:207590758-207591376:-	CaDEM03G23460	NA	NA	AAX20046.1 DC1.2-like [Capsicum annuum]
CaDEM12G04000	3.22	5.62	1.98	1.4	1.14	1.85	1.1799	0.00203701	0.00777298	chr12:8757136-8757756:+	CaDEM12G04000	21;GO:0007275,biological_process multicellular organism development;GO:0008150,biological_process biological_process;GO:0009653,biological_process anatomical structure morphogenesis;GO:0009791,biological_process post-embryonic development;GO:0009888,biological_process tissue development;GO:0009987,biological_process cellular process;GO:0010016,biological_process shoot system morphogenesis;GO:0010…	NA	PHT99998.1 hypothetical protein BC332_29786 [Capsicum chinense]
CaDEM02G03420	5.87	5.41	5.29	1.41	2.3	1.82	1.42051	2.25e-11	3.11e-10	chr2:47703334-47704102:+	CaDEM02G03420	54;GO:0001101,biological_process response to acid chemical;GO:0005575,cellular_component cellular_component;GO:0005622,cellular_component intracellular;GO:0005623,cellular_component cell;GO:0005737,cellular_component cytoplasm;GO:0005829,cellular_component cytosol;GO:0005886,cellular_component plasma membrane;GO:0006950,biological_process response to stress;GO:0006970,biological_process response …	NA	XP_016561811.1 PREDICTED: NDR1/HIN1-Like protein 3-like [Capsicum annuum]
CaDEM08G12470	2.27	2.8	2.32	1.41	0.84	0.75	1.18609	0.000123463	0.000660689	chr8:146619174-146619942:+	CaDEM08G12470	NA	NA	PHT74997.1 hypothetical protein T459_22274 [Capsicum annuum]
CaDEM05G26200	0.82	0.87	0.69	1.41	1.2	1.91	-1.04615	0.000118647	0.000636603	chr5:249071576-249073005:+	CaDEM05G26200	43;GO:0002376,biological_process immune system process;GO:0003674,molecular_function molecular_function;GO:0003824,molecular_function catalytic activity;GO:0005575,cellular_component cellular_component;GO:0005623,cellular_component cell;GO:0005886,cellular_component plasma membrane;GO:0006950,biological_process response to stress;GO:0006952,biological_process defense response;GO:0006955,biologica…	pel; pectate lyase [EC:4.2.2.2]; K01728	XP_016573852.1 PREDICTED: probable pectate lyase 5 [Capsicum annuum]
CaDEM03G32820	0.5	0.44	0.43	1.42	2.03	1.83	-2.07863	1.21e-38	6.38e-37	chr3:261618846-261626092:-	CaDEM03G32820	NA	NA	XP_016563918.1 PREDICTED: serine protease inhibitor 1-like [Capsicum annuum]
CaDEM10G24310	0.97	0.65	0.98	1.43	1.82	1.72	-1.09195	1.94e-08	1.95e-07	chr10:233376152-233379229:-	CaDEM10G24310	NA	NA	PHT71340.1 hypothetical protein T459_26444 [Capsicum annuum]
CaDEM10G03190	6.22	6.64	6	1.44	1.41	1.5	1.98283	1.23e-67	1.15e-65	chr10:9977543-9980648:+	CaDEM10G03190	NA	NA	XP_016545868.1 PREDICTED: uncharacterized protein LOC107845886 [Capsicum annuum]
CaDEM02G24810	2.91	3.27	3.27	1.44	1.18	1.48	1.06659	6.81e-11	8.98e-10	chr2:159097125-159099272:-	CaDEM02G24810	NA	NA	XP_016560505.1 PREDICTED: thaumatin-like protein 1b [Capsicum annuum]
CaDEM07G28020	0.5	0.3	0.25	1.44	1.48	1.52	-2.20157	4.51e-15	8.35e-14	chr7:260100467-260102225:+	CaDEM07G28020	NA	NA	PHT77214.1 hypothetical protein T459_20736 [Capsicum annuum]
CaDEM03G43650	3.39	3.48	4.17	1.45	1.18	1.62	1.23624	4.15e-17	8.94e-16	chr3:285685454-285688642:-	CaDEM03G43650	NA	NA	XP_016563116.1 PREDICTED: uncharacterized protein LOC107862156 [Capsicum annuum]
CaDEM10G25450	0.24	0.26	0.26	1.46	1.46	1.26	-2.62005	7.49e-91	1.07e-88	chr10:235507177-235519912:+	CaDEM10G25450	39;GO:0001101,biological_process response to acid chemical;GO:0002682,biological_process regulation of immune system process;GO:0002831,biological_process regulation of response to biotic stimulus;GO:0003674,molecular_function molecular_function;GO:0003824,molecular_function catalytic activity;GO:0006082,biological_process organic acid metabolic process;GO:0008150,biological_process biological_pr…	NA	PHT71448.1 IAA-amino acid hydrolase ILR1-like 6 [Capsicum annuum]
CaDEM08G23850	0.3	0.47	0.64	1.46	1.09	1.88	-1.80268	6.52e-09	7.01e-08	chr8:169067621-169069347:-	CaDEM08G23850	NA	NA	XP_016539759.1 PREDICTED: uncharacterized protein LOC107840414 [Capsicum annuum]
CaDEM08G14490	0.45	0.42	0.47	1.47	1.27	0.99	-1.60336	4.28e-13	6.81e-12	chr8:151411052-151414443:+	CaDEM08G14490	56;GO:0000003,biological_process reproduction;GO:0000902,biological_process cell morphogenesis;GO:0000904,biological_process cell morphogenesis involved in differentiation;GO:0003006,biological_process developmental process involved in reproduction;GO:0005575,cellular_component cellular_component;GO:0005622,cellular_component intracellular;GO:0005623,cellular_component cell;GO:0005634,cellular_co…	HSPA5, BIP; endoplasmic reticulum chaperone BiP [EC:3.6.4.10]; K09490	PHT62035.1 Luminal-binding protein 5 [Capsicum annuum]
CaDEM03G44930	7.48	6.22	6.14	1.51	0.99	0.87	2.43223	5.53e-28	2.01e-26	chr3:287669967-287670919:-	CaDEM03G44930	NA	NA	XP_016566635.1 PREDICTED: putative F-box protein At1g67623 [Capsicum annuum]
CaDEM02G33380	3.92	4.09	3.58	1.51	1.29	1.61	1.26122	3.23e-17	6.97e-16	chr2:173689484-173691770:+	CaDEM02G33380	NA	NA	PHT91752.1 hypothetical protein T459_06865 [Capsicum annuum]
CaDEM07G25600	3.82	3.23	3.71	1.52	1.48	1.72	1.04611	7.86e-12	1.13e-10	chr7:253627590-253629777:-	CaDEM07G25600	NA	NA	PHT76996.1 hypothetical protein T459_20518 [Capsicum annuum]
CaDEM02G05450	0.56	0.64	0.62	1.52	1.14	1.13	-1.171	0.000192621	0.000982189	chr2:78540551-78541736:-	CaDEM02G05450	NA	NA	XP_016558797.1 PREDICTED: uncharacterized protein LOC107858583 [Capsicum annuum]
CaDEM03G14790	3.98	4.03	4.7	1.53	1.97	1.74	1.12255	7.88e-12	1.14e-10	chr3:73110454-73112103:+	CaDEM03G14790	36;GO:0003674,molecular_function molecular_function;GO:0003700,molecular_function DNA-binding transcription factor activity;GO:0005488,molecular_function binding;GO:0005515,molecular_function protein binding;GO:0006355,biological_process regulation of transcription, DNA-templated;GO:0006950,biological_process response to stress;GO:0008150,biological_process biological_process;GO:0009266,biologica…	mtnD, mtnZ, ADI1; 1,2-dihydroxy-3-keto-5-methylthiopentene dioxygenase [EC:1.13.11.53 1.13.11.54]; K08967	NP_001311804.1 heat stress transcription factor A-7a-like [Capsicum annuum]
CaDEM11G03050	4.53	5.59	5.45	1.58	1.8	2.64	1.2202	7.08e-09	7.56e-08	chr11:9539766-9540681:+	CaDEM11G03050	NA	NA	PHU02181.1 hypothetical protein BC332_27432 [Capsicum chinense]
CaDEM12G24460	0.51	0.42	0.57	1.58	1.27	1.44	-1.65673	4.47e-30	1.75e-28	chr12:239939619-239948412:+	CaDEM12G24460	NA	NA	XP_016549110.1 PREDICTED: LOW QUALITY PROTEIN: receptor-like protein 12 [Capsicum annuum]
CaDEM03G31170	4.77	4.8	3.47	1.59	1.3	1.87	1.32452	4.47e-05	0.000263994	chr3:257626275-257626683:-	CaDEM03G31170	NA	NA	XP_016568268.1 PREDICTED: uncharacterized protein LOC107866791 isoform X1 [Capsicum annuum]
CaDEM01G49490	0.81	0.48	0.95	1.59	1.3	1.45	-1.10635	2.4e-06	1.79e-05	chr1:332388185-332390768:+	CaDEM01G49490	NA	NA	PHU08527.1 Glutathione S-transferase T1 [Capsicum chinense]
CaDEM11G11610	4.24	3.58	3.41	1.6	1.96	1.28	1.0685	1.72e-08	1.75e-07	chr11:65809917-65811452:+	CaDEM11G11610	NA	NA	XP_016546767.1 PREDICTED: uncharacterized protein LOC107847030 [Capsicum annuum]
CaDEM12G27740	0.5	0.6	0.6	1.61	1.11	1.02	-1.25706	3.24e-05	0.0001967	chr12:251359975-251361412:+	CaDEM12G27740	13;GO:0003674,molecular_function molecular_function;GO:0003824,molecular_function catalytic activity;GO:0008150,biological_process biological_process;GO:0008152,biological_process metabolic process;GO:0009058,biological_process biosynthetic process;GO:0009812,biological_process flavonoid metabolic process;GO:0009813,biological_process flavonoid biosynthetic process;GO:0016210,molecular_function n…	CHS; chalcone synthase [EC:2.3.1.74]; K00660	PHU01445.1 Chalcone synthase F [Capsicum chinense]
CaDEM03G36250	5.61	5.9	6.07	1.64	1.89	1.94	1.53881	1.55e-86	2.13e-84	chr3:271196518-271204581:-	CaDEM03G36250	41;GO:0003674,molecular_function molecular_function;GO:0003824,molecular_function catalytic activity;GO:0005215,molecular_function transporter activity;GO:0005575,cellular_component cellular_component;GO:0005622,cellular_component intracellular;GO:0005623,cellular_component cell;GO:0005886,cellular_component plasma membrane;GO:0005911,cellular_component cell-cell junction;GO:0006810,biological_pr…	NA	PHT88045.1 ABC transporter A family member 7 [Capsicum annuum]
CaDEM07G12960	2.54	2.46	3.24	1.64	0.73	0.92	1.20323	2.28e-05	0.000142991	chr7:153299518-153300487:-	CaDEM07G12960	NA	NA	PHT42960.1 hypothetical protein CQW23_16985 [Capsicum baccatum]
CaDEM01G48810	0.31	0.29	0.27	1.64	2.02	1.59	-2.73553	1.79e-22	5.06e-21	chr1:330021484-330023326:-	CaDEM01G48810	25;GO:0005575,cellular_component cellular_component;GO:0005622,cellular_component intracellular;GO:0005623,cellular_component cell;GO:0005737,cellular_component cytoplasm;GO:0009507,cellular_component chloroplast;GO:0009534,cellular_component chloroplast thylakoid;GO:0009536,cellular_component plastid;GO:0009543,cellular_component chloroplast thylakoid lumen;GO:0009579,cellular_component thylakoi…	E1.10.3.1; polyphenol oxidase [EC:1.10.3.1]; K00422	XP_016551385.1 PREDICTED: polyphenol oxidase B, chloroplastic-like [Capsicum annuum]
CaDEM01G44300	1.07	0.5	1.11	1.64	1.85	1.75	-1.13355	0.000167385	0.000864843	chr1:305114756-305115810:+	CaDEM01G44300	NA	NA	PHT64540.1 hypothetical protein T459_31608 [Capsicum annuum]
CaDEM02G34440	4.76	4.27	4	1.66	1.84	2.2	1.05108	4.72e-10	5.77e-09	chr2:175484066-175485541:-	CaDEM02G34440	NA	adk, AK; adenylate kinase [EC:2.7.4.3]; K00939	XP_016561713.1 PREDICTED: probable adenylate kinase 7, mitochondrial [Capsicum annuum]
CaDEM02G19770	5.52	5.02	4.42	1.66	2.12	2.28	1.15263	0.000101713	0.000555589	chr2:149727640-149728030:+	CaDEM02G19770	NA	SKP1, CBF3D; S-phase kinase-associated protein 1; K03094	XP_016558380.1 PREDICTED: SKP1-like protein 1B [Capsicum annuum]
CaDEM10G26500	7.15	6.48	7.7	1.67	1.72	1.93	1.85403	4.84e-39	2.57e-37	chr10:237427340-237429153:+	CaDEM10G26500	10;GO:0005575,cellular_component cellular_component;GO:0005622,cellular_component intracellular;GO:0005623,cellular_component cell;GO:0005634,cellular_component nucleus;GO:0043226,cellular_component organelle;GO:0043227,cellular_component membrane-bounded organelle;GO:0043229,cellular_component intracellular organelle;GO:0043231,cellular_component intracellular membrane-bounded organelle;GO:00444…	NA	XP_016543894.1 PREDICTED: U-box domain-containing protein 4-like [Capsicum annuum]
CaDEM09G01520	3.04	3.65	4.96	1.68	0.75	0.54	1.84366	7.68e-07	6.19e-06	chr9:5381611-5382082:+	CaDEM09G01520	NA	NA	PHT34290.1 hypothetical protein CQW23_26090 [Capsicum baccatum]
CaDEM12G01400	0.94	0.8	0.79	1.68	1.57	1.64	-1.08863	6.76e-20	1.7e-18	chr12:2671267-2678399:+	CaDEM12G01400	NA	IPO5, KPNB3, RANBP5; importin-5; K20222	PHT99851.1 hypothetical protein BC332_29639 [Capsicum chinense]
CaDEM02G23600	0.56	0.74	0.67	1.68	2.11	1.88	-1.66088	5.86e-10	7.08e-09	chr2:157163092-157164376:+	CaDEM02G23600	52;GO:0003333,biological_process amino acid transmembrane transport;GO:0003674,molecular_function molecular_function;GO:0005215,molecular_function transporter activity;GO:0005342,molecular_function organic acid transmembrane transporter activity;GO:0005575,cellular_component cellular_component;GO:0005622,cellular_component intracellular;GO:0005623,cellular_component cell;GO:0005737,cellular_compo…	NA	XP_016562118.1 PREDICTED: amino acid transporter ANTL1-like [Capsicum annuum]
CaDEM03G32310	0.17	0.31	0.18	1.7	1.57	1.86	-3.04516	6.45e-41	3.55e-39	chr3:260365767-260369117:+	CaDEM03G32310	86;GO:0000981,molecular_function DNA-binding transcription factor activity, RNA polymerase II-specific;GO:0000988,molecular_function obsolete transcription factor activity, protein binding;GO:0000989,molecular_function obsolete transcription factor activity, transcription factor binding;GO:0001067,molecular_function regulatory region nucleic acid binding;GO:0001076,molecular_function obsolete tra…	NA	XP_016563962.1 PREDICTED: transcriptional activator Myb-like isoform X2 [Capsicum annuum]
CaDEM03G05810	3.72	3.47	3.5	1.71	1.3	1.31	1.17548	2.06e-05	0.000129962	chr3:17156004-17156637:+	CaDEM03G05810	NA	NA	PHT85552.1 hypothetical protein T459_07658 [Capsicum annuum]
CaDEM06G08350	0.68	0.6	0.69	1.71	1.69	1.64	-1.49787	5.87e-14	9.96e-13	chr6:77404498-77406906:-	CaDEM06G08350	49;GO:0001101,biological_process response to acid chemical;GO:0003674,molecular_function molecular_function;GO:0003700,molecular_function DNA-binding transcription factor activity;GO:0006355,biological_process regulation of transcription, DNA-templated;GO:0008150,biological_process biological_process;GO:0009719,biological_process response to endogenous stimulus;GO:0009725,biological_process respo…	NA	XP_016577174.1 PREDICTED: transcription factor MYB1R1-like [Capsicum annuum]
CaDEM04G06030	3.1	2.58	2	1.72	0.89	0.69	1.11692	0.0047102	0.0160277	chr4:37843560-37844022:+	CaDEM04G06030	NA	SKP1, CBF3D; S-phase kinase-associated protein 1; K03094	XP_016571111.1 PREDICTED: SKP1-like protein 11 [Capsicum annuum]
CaDEM06G25400	0.91	1.07	0.9	1.73	1.84	2.07	-1.10071	9.19e-10	1.08e-08	chr6:231235826-231238289:-	CaDEM06G25400	5;GO:0005575,cellular_component cellular_component;GO:0005911,cellular_component cell-cell junction;GO:0009506,cellular_component plasmodesma;GO:0030054,cellular_component cell junction;GO:0055044,cellular_component symplast	SNRNP200, BRR2; pre-mRNA-splicing helicase BRR2 [EC:3.6.4.13]; K12854	PHT63302.1 U5 small nuclear ribonucleoprotein kDa helicase [Capsicum annuum]
CaDEM11G25760	4.83	4.94	5.13	1.74	2.61	2.11	1.04862	1.46e-08	1.49e-07	chr11:276371874-276372870:+	CaDEM11G25760	18;GO:0005575,cellular_component cellular_component;GO:0005623,cellular_component cell;GO:0005886,cellular_component plasma membrane;GO:0006950,biological_process response to stress;GO:0006952,biological_process defense response;GO:0007154,biological_process cell communication;GO:0007165,biological_process signal transduction;GO:0008150,biological_process biological_process;GO:0009987,biological_…	RPS2; disease resistance protein RPS2; K13459; RPS5; disease resistance protein RPS5; K13460; SUMM2; NB-LRR protein SUMM2; K20599	XP_016546046.1 PREDICTED: disease resistance protein RPP13-like [Capsicum annuum]
CaDEM02G20170	0.06	0	0	1.74	1.35	0.69	-5.5102	4.71e-14	8.04e-13	chr2:150681380-150682210:+	CaDEM02G20170	NA	NA	XP_016560002.1 PREDICTED: uncharacterized protein LOC107859481 [Capsicum annuum]
CaDEM02G26630	0.62	1.01	0.7	1.74	2.22	2.06	-1.5004	4.46e-09	4.86e-08	chr2:162110676-162112002:-	CaDEM02G26630	NA	NA	XP_016562163.1 PREDICTED: beta-D-glucosyl crocetin beta-1,6-glucosyltransferase-like [Capsicum annuum]
CaDEM12G22490	4.76	4.87	7.23	1.77	2.13	2.63	1.20753	5.28e-07	4.35e-06	chr12:227837929-227838703:-	CaDEM12G22490	41;GO:0003674,molecular_function molecular_function;GO:0003676,molecular_function nucleic acid binding;GO:0003677,molecular_function DNA binding;GO:0003680,molecular_function AT DNA binding;GO:0003690,molecular_function double-stranded DNA binding;GO:0003700,molecular_function DNA-binding transcription factor activity;GO:0005488,molecular_function binding;GO:0005575,cellular_component cellular_co…	NA	NP_001311612.1 AT-hook motif nuclear-localized protein 28-like [Capsicum annuum]
CaDEM02G24080	0.88	0.7	1.06	1.77	2.02	1.4	-1.13273	0.000631236	0.00280075	chr2:157826136-157826952:+	CaDEM02G24080	NA	NA	XP_016562126.1 PREDICTED: uncharacterized protein LOC107861297 [Capsicum annuum]
CaDEM02G21060	4.86	3.99	3.77	1.79	2.13	1.77	1.00634	8.46e-15	1.54e-13	chr2:152420437-152424174:-	CaDEM02G21060	NA	NA	XP_016560064.1 PREDICTED: protein HEAT-STRESS-ASSOCIATED 32 [Capsicum annuum]
CaDEM06G14960	1.15	0.84	0.91	1.79	1.76	1.86	-1.03753	3.35e-23	9.79e-22	chr6:189712676-189727146:-	CaDEM06G14960	74;GO:0003674,molecular_function molecular_function;GO:0003824,molecular_function catalytic activity;GO:0004497,molecular_function monooxygenase activity;GO:0005575,cellular_component cellular_component;GO:0005622,cellular_component intracellular;GO:0005623,cellular_component cell;GO:0005737,cellular_component cytoplasm;GO:0006725,biological_process cellular aromatic compound metabolic process;GO…	CAO; chlorophyllide a oxygenase [EC:1.14.13.122]; K13600	XP_016575171.1 PREDICTED: chlorophyllide a oxygenase, chloroplastic-like [Capsicum annuum]
CaDEM05G23440	1.03	0.7	0.62	1.79	1.82	1.15	-1.13906	4.57e-05	0.000269389	chr5:242199317-242200811:+	CaDEM05G23440	19;GO:0003674,molecular_function molecular_function;GO:0003824,molecular_function catalytic activity;GO:0005575,cellular_component cellular_component;GO:0005622,cellular_component intracellular;GO:0005623,cellular_component cell;GO:0008194,molecular_function UDP-glycosyltransferase activity;GO:0016740,molecular_function transferase activity;GO:0016757,molecular_function transferase activity, tran…	NA	XP_016574415.1 PREDICTED: UDP-glycosyltransferase 92A1-like [Capsicum annuum]
CaDEM12G26850	24.6	31.67	31.98	1.81	2.33	2.51	3.56497	3.13e-49	2.11e-47	chr12:249198712-249198991:-	CaDEM12G26850	59;GO:0005575,cellular_component cellular_component;GO:0005622,cellular_component intracellular;GO:0005623,cellular_component cell;GO:0005634,cellular_component nucleus;GO:0005737,cellular_component cytoplasm;GO:0005783,cellular_component endoplasmic reticulum;GO:0008150,biological_process biological_process;GO:0008284,biological_process positive regulation of cell proliferation;GO:0009719,biolog…	NA	XP_016550207.1 PREDICTED: ARGOS-like protein [Capsicum annuum]
CaDEM05G05930	4.33	3.85	5.3	1.82	1.58	1.31	1.37034	1.98e-11	2.76e-10	chr5:22593247-22594513:-	CaDEM05G05930	15;GO:0001666,biological_process response to hypoxia;GO:0006950,biological_process response to stress;GO:0008150,biological_process biological_process;GO:0009628,biological_process response to abiotic stimulus;GO:0009987,biological_process cellular process;GO:0033554,biological_process cellular response to stress;GO:0036293,biological_process response to decreased oxygen levels;GO:0036294,biologi…	E1.11.1.7; peroxidase [EC:1.11.1.7]; K00430	XP_016567765.1 PREDICTED: lignin-forming anionic peroxidase-like [Capsicum annuum]
CaDEM01G06030	5.31	8.82	8.78	1.84	1.33	1.43	2.1782	5.14e-15	9.48e-14	chr1:12951929-12952595:+	CaDEM01G06030	NA	NA	PHT92739.1 hypothetical protein T459_00621 [Capsicum annuum]
CaDEM01G46810	6.14	6.46	7.13	1.85	1.95	1.91	1.64068	9.72e-36	4.78e-34	chr1:319547553-319549580:-	CaDEM01G46810	NA	NA	XP_016549939.1 PREDICTED: methanol O-anthraniloyltransferase-like [Capsicum annuum]
CaDEM11G15360	5.41	5.4	6.03	1.85	1.87	1.92	1.4293	1.23e-10	1.58e-09	chr11:139565955-139566618:-	CaDEM11G15360	38;GO:0003674,molecular_function molecular_function;GO:0003676,molecular_function nucleic acid binding;GO:0003723,molecular_function RNA binding;GO:0003824,molecular_function catalytic activity;GO:0004518,molecular_function nuclease activity;GO:0004519,molecular_function endonuclease activity;GO:0005488,molecular_function binding;GO:0005575,cellular_component cellular_component;GO:0005622,cellula…	NA	PHT68329.1 hypothetical protein T459_27816 [Capsicum annuum]
CaDEM10G08620	0.49	0.51	0.72	1.85	1.45	1.02	-1.45933	4.96e-05	0.000290346	chr10:76917068-76918003:-	CaDEM10G08620	35;GO:0003674,molecular_function molecular_function;GO:0005488,molecular_function binding;GO:0005575,cellular_component cellular_component;GO:0005622,cellular_component intracellular;GO:0005623,cellular_component cell;GO:0005737,cellular_component cytoplasm;GO:0006810,biological_process transport;GO:0006811,biological_process ion transport;GO:0006812,biological_process cation transport;GO:0006873…	NA	XP_016553897.1 PREDICTED: heavy metal-associated isoprenylated plant protein 3 isoform X1 [Capsicum annuum]
CaDEM03G21970	0.92	0.68	0.66	1.86	1.84	1.53	-1.3422	3.83e-14	6.59e-13	chr3:190354098-190357663:-	CaDEM03G21970	NA	CDC20; cell division cycle 20, cofactor of APC complex; K03363	PHU22376.1 hypothetical protein BC332_07483 [Capsicum chinense]
CaDEM08G17630	5.5	5.84	6.15	1.87	3.28	2.59	1.00471	0.00158316	0.00622674	chr8:157323942-157324212:-	CaDEM08G17630	NA	NA	PHT63692.1 hypothetical protein T459_32514 [Capsicum annuum]
CaDEM10G09770	0.68	0.69	0.7	1.87	1.19	1.59	-1.29311	5.61e-11	7.47e-10	chr10:108651212-108655064:+	CaDEM10G09770	NA	NA	PHT70135.1 hypothetical protein T459_25239 [Capsicum annuum]
CaDEM07G09160	7.42	5.5	5.03	1.88	1.1	0.71	2.16184	4.89e-08	4.67e-07	chr7:72644961-72645230:+	CaDEM07G09160	NA	CHIB; basic endochitinase B [EC:3.2.1.14]; K20547; E3.2.1.14; chitinase [EC:3.2.1.14]; K01183	PHT75700.1 Antimicrobial protein PN-AMP1 [Capsicum annuum]
CaDEM09G04020	6.23	4.43	4.99	1.88	3.08	1.84	1.0373	0.000689119	0.00302441	chr9:17218568-17218913:+	CaDEM09G04020	NA	GST, gst; glutathione S-transferase [EC:2.5.1.18]; K00799	PHT71954.1 putative glutathione S-transferase [Capsicum annuum]
CaDEM12G09960	5.32	4.61	4.9	1.89	2.19	1.92	1.15779	1.2e-19	2.97e-18	chr12:40871168-40873615:+	CaDEM12G09960	42;GO:0005575,cellular_component cellular_component;GO:0005622,cellular_component intracellular;GO:0005623,cellular_component cell;GO:0005737,cellular_component cytoplasm;GO:0008150,biological_process biological_process;GO:0009507,cellular_component chloroplast;GO:0009534,cellular_component chloroplast thylakoid;GO:0009535,cellular_component chloroplast thylakoid membrane;GO:0009536,cellular_comp…	NA	XP_016551962.1 PREDICTED: NAD(P)H-quinone oxidoreductase subunit O, chloroplastic [Capsicum annuum]
CaDEM08G25750	1.18	1.02	1.48	1.89	1.87	3	-1.02461	1.91e-05	0.000121432	chr8:172713445-172715310:-	CaDEM08G25750	47;GO:0003674,molecular_function molecular_function;GO:0003824,molecular_function catalytic activity;GO:0005575,cellular_component cellular_component;GO:0005622,cellular_component intracellular;GO:0005623,cellular_component cell;GO:0005737,cellular_component cytoplasm;GO:0006725,biological_process cellular aromatic compound metabolic process;GO:0006807,biological_process nitrogen compound metabol…	NA	PHT62608.1 hypothetical protein T459_33579 [Capsicum annuum]
CaDEM12G10990	0.51	0.89	0.46	1.89	1.91	0.79	-1.39685	0.000455747	0.00210236	chr12:50881928-50882729:+	CaDEM12G10990	NA	NA	PHT65536.1 hypothetical protein T459_29961 [Capsicum annuum]
CaDEM02G24860	4.73	5.34	5.05	1.91	1.55	1.93	1.35532	5.15e-38	2.69e-36	chr2:159180568-159185410:+	CaDEM02G24860	122;GO:0001101,biological_process response to acid chemical;GO:0002831,biological_process regulation of response to biotic stimulus;GO:0002832,biological_process negative regulation of response to biotic stimulus;GO:0003674,molecular_function molecular_function;GO:0003824,molecular_function catalytic activity;GO:0004672,molecular_function protein kinase activity;GO:0004674,molecular_function prot…	CPK; calcium-dependent protein kinase [EC:2.7.11.1]; K13412	XP_016560509.1 PREDICTED: calcium-dependent protein kinase 28-like [Capsicum annuum]
CaDEM01G16970	7.7	8.28	9.11	1.91	2.27	2.76	1.6998	5.84e-21	1.54e-19	chr1:65683501-65684332:-	CaDEM01G16970	NA	NA	XP_016541188.1 PREDICTED: NAC domain-containing protein 101-like [Capsicum annuum]
CaDEM12G22870	0.58	0.55	0.72	1.91	1.94	2.14	-1.84808	2.04e-46	1.27e-44	chr12:230506653-230513499:+	CaDEM12G22870	89;GO:0001504,biological_process neurotransmitter uptake;GO:0001505,biological_process regulation of neurotransmitter levels;GO:0003333,biological_process amino acid transmembrane transport;GO:0003674,molecular_function molecular_function;GO:0005215,molecular_function transporter activity;GO:0005310,molecular_function dicarboxylic acid transmembrane transporter activity;GO:0005313,molecular_funct…	NA	PHT66374.1 Amino acid permease 1 [Capsicum annuum]
CaDEM02G17560	8.48	6.84	7.17	1.92	1.09	2.08	2.01629	1.55e-14	2.75e-13	chr2:144703863-144704352:-	CaDEM02G17560	NA	PTI5; pathogenesis-related genes transcriptional activator PTI5; K13433	XP_016562047.1 PREDICTED: pathogenesis-related genes transcriptional activator PTI5-like [Capsicum annuum]
CaDEM11G00340	4.98	5.58	5.54	1.93	1.72	1.7	1.44516	5.34e-07	4.39e-06	chr11:991981-992392:+	CaDEM11G00340	NA	NA	PHT98421.1 hypothetical protein BC332_32662 [Capsicum chinense]
CaDEM09G24130	4.61	4.07	4.19	1.93	1.43	0.15	1.7414	2.2e-06	1.65e-05	chr9:265793172-265793583:+	CaDEM09G24130	NA	NA	XP_016540587.1 PREDICTED: RING-H2 finger protein ATL39-like [Capsicum annuum]
CaDEM09G25420	0.92	1.05	0.99	1.93	2.31	2.1	-1.24425	7.14e-29	2.69e-27	chr9:269210901-269218372:-	CaDEM09G25420	38;GO:0000228,cellular_component nuclear chromosome;GO:0000785,cellular_component chromatin;GO:0000790,cellular_component nuclear chromatin;GO:0000812,cellular_component Swr1 complex;GO:0005575,cellular_component cellular_component;GO:0005622,cellular_component intracellular;GO:0005623,cellular_component cell;GO:0005634,cellular_component nucleus;GO:0005654,cellular_component nucleoplasm;GO:00056…	NA	PHU06136.1 RuvB-like 2 [Capsicum chinense]
CaDEM01G36990	0.29	0.27	0.48	1.93	1.43	1.18	-2.27992	3.97e-14	6.83e-13	chr1:251693558-251695497:+	CaDEM01G36990	NA	NA	PHT95171.1 hypothetical protein T459_03053 [Capsicum annuum]
CaDEM12G01640	4.01	4.7	2.89	1.94	1.32	1.85	1.0701	0.00106357	0.0044149	chr12:3546039-3546486:-	CaDEM12G01640	57;GO:0000003,biological_process reproduction;GO:0003006,biological_process developmental process involved in reproduction;GO:0005575,cellular_component cellular_component;GO:0005622,cellular_component intracellular;GO:0005623,cellular_component cell;GO:0005634,cellular_component nucleus;GO:0005730,cellular_component nucleolus;GO:0006810,biological_process transport;GO:0007275,biological_process …	NA	XP_016556045.1 PREDICTED: auxin-responsive protein SAUR68-like [Capsicum annuum]
CaDEM08G01220	0.3	0.19	0.55	1.95	2.01	2.44	-2.80269	1.9e-28	7.02e-27	chr8:3559091-3561646:-	CaDEM08G01220	NA	NA	XP_016537427.1 PREDICTED: probable S-adenosylmethionine-dependent methyltransferase At5g37990 [Capsicum annuum]
CaDEM03G06630	16.48	19.81	13.59	1.96	2.74	1.97	2.7451	1.69e-22	4.78e-21	chr3:19446570-19446828:+	CaDEM03G06630	106;GO:0000993,molecular_function RNA polymerase II complex binding;GO:0001098,molecular_function basal transcription machinery binding;GO:0001099,molecular_function basal RNA polymerase II transcription machinery binding;GO:0003674,molecular_function molecular_function;GO:0005488,molecular_function binding;GO:0005515,molecular_function protein binding;GO:0005575,cellular_component cellular_compo…	NA	PHT85627.1 Transcription elongation factor 1 -like protein [Capsicum annuum]
CaDEM01G15570	0.68	0.67	0.54	1.96	1.9	2.15	-1.79115	1.77e-12	2.7e-11	chr1:58083565-58084929:+	CaDEM01G15570	NA	NA	XP_016555051.1 PREDICTED: 2-oxoglutarate-dependent dioxygenase AOP2-like [Capsicum annuum]
CaDEM06G15540	1.14	0.88	0.76	1.96	1.53	2.2	-1.14491	0.000303624	0.0014637	chr6:193851477-193852287:+	CaDEM06G15540	NA	NA	XP_016577094.1 PREDICTED: zinc finger protein ZAT3-like [Capsicum annuum]
CaDEM08G22240	9.75	9.86	10.08	2	2.52	3.45	1.74543	1.08e-25	3.49e-24	chr8:166117653-166118520:-	CaDEM08G22240	NA	HGSNAT; heparan-alpha-glucosaminide N-acetyltransferase [EC:2.3.1.78]; K10532	XP_016582024.1 PREDICTED: heparan-alpha-glucosaminide N-acetyltransferase-like [Capsicum annuum]
CaDEM03G42950	6	5.8	5.92	2.02	2.14	2.02	1.37724	6e-82	7.64e-80	chr3:284293005-284300548:+	CaDEM03G42950	91;GO:0000003,biological_process reproduction;GO:0001101,biological_process response to acid chemical;GO:0003006,biological_process developmental process involved in reproduction;GO:0003674,molecular_function molecular_function;GO:0003824,molecular_function catalytic activity;GO:0004672,molecular_function protein kinase activity;GO:0004674,molecular_function protein serine/threonine kinase activi…	NA	PHT88669.1 hypothetical protein T459_10775 [Capsicum annuum]
CaDEM02G26560	7.55	6.87	5.83	2.02	1.86	0.67	2.01283	8.68e-09	9.15e-08	chr2:161951321-161951606:+	CaDEM02G26560	NA	NA	PHU26579.1 hypothetical protein BC332_04911 [Capsicum chinense]
CaDEM10G18330	0	0	0.08	2.02	2.57	1.7	-6.37686	4.28e-38	2.25e-36	chr10:206246986-206248521:+	CaDEM10G18330	40;GO:0000003,biological_process reproduction;GO:0003006,biological_process developmental process involved in reproduction;GO:0003674,molecular_function molecular_function;GO:0003824,molecular_function catalytic activity;GO:0005575,cellular_component cellular_component;GO:0006793,biological_process phosphorus metabolic process;GO:0006796,biological_process phosphate-containing compound metabolic …	GPAT; glycerol-3-phosphate acyltransferase [EC:2.3.1.15 2.3.1.198]; K13508	XP_016543256.1 PREDICTED: glycerol-3-phosphate 2-O-acyltransferase 6-like [Capsicum annuum]
CaDEM08G23870	1.39	1.12	1.11	2.02	2.4	3.4	-1.24539	1.1e-06	8.69e-06	chr8:169217012-169218116:+	CaDEM08G23870	NA	NA	XP_016582049.1 PREDICTED: uncharacterized protein LOC107879539 [Capsicum annuum]
CaDEM04G22200	7.11	6.62	6.61	2.03	2.79	2.54	1.32012	1.27e-57	1.02e-55	chr4:234561833-234571725:+	CaDEM04G22200	NA	SCPL19, SNG2; serine carboxypeptidase-like 19 [EC:3.4.16.- 2.3.1.91]; K09756	PHT84512.1 hypothetical protein T459_12955, partial [Capsicum annuum]
CaDEM08G10400	12.89	12.62	12.66	2.05	1.57	1.35	2.80826	1.6e-43	9.36e-42	chr8:142275755-142276319:+	CaDEM08G10400	NA	NA	PHT74712.1 hypothetical protein T459_21989 [Capsicum annuum]
CaDEM04G27610	7.03	6.72	7	2.06	1.78	2.25	1.63393	7.94e-76	9.23e-74	chr4:246819274-246824285:-	CaDEM04G27610	NA	NA	XP_016568254.1 PREDICTED: probable serine/threonine-protein kinase NAK isoform X1 [Capsicum annuum]
CaDEM08G19360	6.81	7.32	7.45	2.06	2.33	2.72	1.45717	1.75e-52	1.26e-50	chr8:160224809-160229115:-	CaDEM08G19360	111;GO:0000003,biological_process reproduction;GO:0001101,biological_process response to acid chemical;GO:0003002,biological_process regionalization;GO:0003006,biological_process developmental process involved in reproduction;GO:0003674,molecular_function molecular_function;GO:0003824,molecular_function catalytic activity;GO:0005215,molecular_function transporter activity;GO:0005319,molecular_fun…	NA	XP_016539265.1 PREDICTED: ABC transporter G family member 11-like [Capsicum annuum]
CaDEM01G12490	10.48	10.86	11	2.06	2.7	2.46	2.00738	9.84e-31	3.93e-29	chr1:43435186-43435885:+	CaDEM01G12490	NA	NA	PHT58740.1 Coiled-coil domain-containing protein 94 [Capsicum baccatum]
CaDEM08G24570	5.62	5.49	5.47	2.08	1.79	1.84	1.40341	5.81e-35	2.77e-33	chr8:170356548-170359281:+	CaDEM08G24570	NA	ALDO; fructose-bisphosphate aldolase, class I [EC:4.1.2.13]; K01623	PHT59056.1 putative fructose-bisphosphate aldolase 2, chloroplastic [Capsicum baccatum]
CaDEM09G17070	5.76	5.86	5.56	2.08	2.16	2.14	1.29018	5.44e-28	1.98e-26	chr9:214032046-214034338:+	CaDEM09G17070	49;GO:0001101,biological_process response to acid chemical;GO:0003674,molecular_function molecular_function;GO:0003700,molecular_function DNA-binding transcription factor activity;GO:0006355,biological_process regulation of transcription, DNA-templated;GO:0006950,biological_process response to stress;GO:0007154,biological_process cell communication;GO:0007165,biological_process signal transductio…	NA	XP_016541783.1 PREDICTED: NAC domain-containing protein 72-like [Capsicum annuum]
CaDEM10G12280	1.37	0.95	1.01	2.08	2.4	2.11	-1.12832	2.79e-14	4.88e-13	chr10:152390882-152395524:+	CaDEM10G12280	NA	NA	PHU04646.1 hypothetical protein BC332_25468 [Capsicum chinense]
CaDEM07G17950	0.38	0.67	0.46	2.09	1.41	1.21	-1.73959	1.29e-07	1.16e-06	chr7:213528693-213529902:+	CaDEM07G17950	156;GO:0001101,biological_process response to acid chemical;GO:0001932,biological_process regulation of protein phosphorylation;GO:0001934,biological_process positive regulation of protein phosphorylation;GO:0003674,molecular_function molecular_function;GO:0003824,molecular_function catalytic activity;GO:0004672,molecular_function protein kinase activity;GO:0004674,molecular_function protein seri…	MAPKKK17_18; mitogen-activated protein kinase kinase kinase 17/18; K20716	XP_016579405.1 PREDICTED: mitogen-activated protein kinase kinase kinase A-like [Capsicum annuum]
CaDEM12G12770	1.27	0.79	0.98	2.09	2.12	1.89	-1.14205	1.19e-06	9.35e-06	chr12:69031922-69033368:-	CaDEM12G12770	59;GO:0000160,biological_process phosphorelay signal transduction system;GO:0003674,molecular_function molecular_function;GO:0003676,molecular_function nucleic acid binding;GO:0003677,molecular_function DNA binding;GO:0003700,molecular_function DNA-binding transcription factor activity;GO:0005488,molecular_function binding;GO:0005575,cellular_component cellular_component;GO:0005622,cellular_compo…	EIN3; ethylene-insensitive protein 3; K14514	PHT65699.1 putative ETHYLENE INSENSITIVE 3-like 4 protein [Capsicum annuum]
CaDEM10G26120	5.65	5.78	6.26	2.1	2.44	2.88	1.10797	5.72e-34	2.59e-32	chr10:236699041-236706217:-	CaDEM10G26120	58;GO:0003674,molecular_function molecular_function;GO:0003824,molecular_function catalytic activity;GO:0004310,molecular_function farnesyl-diphosphate farnesyltransferase activity;GO:0004311,molecular_function farnesyltranstransferase activity;GO:0004659,molecular_function prenyltransferase activity;GO:0005575,cellular_component cellular_component;GO:0005622,cellular_component intracellular;GO:0…	FDFT1; farnesyl-diphosphate farnesyltransferase [EC:2.5.1.21]; K00801	PHU06069.1 Squalene synthase [Capsicum chinense]
CaDEM11G09530	5.9	5.04	4.02	2.1	1.64	2.03	1.24846	2.27e-07	1.97e-06	chr11:43863408-43864128:+	CaDEM11G09530	NA	NA	XP_016548050.1 PREDICTED: thioredoxin H2-like [Capsicum annuum]
CaDEM06G29030	5.29	3.43	6.75	2.13	1.87	1.88	1.23856	5.3e-05	0.000307707	chr6:239466249-239466723:+	CaDEM06G29030	6;GO:0005575,cellular_component cellular_component;GO:0005623,cellular_component cell;GO:0005886,cellular_component plasma membrane;GO:0016020,cellular_component membrane;GO:0044464,cellular_component cell part;GO:0071944,cellular_component cell periphery	NA	OIT29929.1 putative ribonuclease h protein [Nicotiana attenuata]
CaDEM01G28320	7.09	6.37	6.39	2.14	2.54	2.39	1.34441	1.76e-27	6.21e-26	chr1:192052644-192054667:-	CaDEM01G28320	23;GO:0005575,cellular_component cellular_component;GO:0005622,cellular_component intracellular;GO:0005623,cellular_component cell;GO:0005737,cellular_component cytoplasm;GO:0005739,cellular_component mitochondrion;GO:0005740,cellular_component mitochondrial envelope;GO:0005743,cellular_component mitochondrial inner membrane;GO:0016020,cellular_component membrane;GO:0019866,cellular_component org…	NA	XP_016537992.1 PREDICTED: ADP,ATP carrier protein 1, mitochondrial-like [Capsicum annuum]
CaDEM06G15430	0.95	0.98	0.93	2.14	2.11	2.07	-1.27934	3.3e-22	9.16e-21	chr6:192021392-192025562:+	CaDEM06G15430	NA	NA	XP_016575140.1 PREDICTED: bidirectional sugar transporter SWEET1-like [Capsicum annuum]
CaDEM03G02230	17.77	18.45	17.82	2.16	2.59	2.5	2.7501	1.17e-185	4.24e-183	chr3:5236776-5238914:+	CaDEM03G02230	NA	NA	XP_016568079.1 PREDICTED: putative invertase inhibitor [Capsicum annuum]
CaDEM10G21190	0.67	0.76	0.61	2.17	2.1	2.02	-1.75531	6.21e-33	2.68e-31	chr10:224088757-224092915:+	CaDEM10G21190	65;GO:0003674,molecular_function molecular_function;GO:0003824,molecular_function catalytic activity;GO:0005575,cellular_component cellular_component;GO:0005622,cellular_component intracellular;GO:0005623,cellular_component cell;GO:0005737,cellular_component cytoplasm;GO:0005829,cellular_component cytosol;GO:0006139,biological_process nucleobase-containing compound metabolic process;GO:0006152,bi…	URH1; uridine nucleosidase [EC:3.2.2.3]; K01240	XP_016544850.1 PREDICTED: uridine nucleosidase 1-like [Capsicum annuum]
CaDEM09G21630	0.77	0.93	1.32	2.17	1.72	2.19	-1.16393	1.06e-07	9.73e-07	chr9:255267217-255269275:-	CaDEM09G21630	NA	NA	XP_016541127.1 PREDICTED: 1-aminocyclopropane-1-carboxylate oxidase homolog isoform X1 [Capsicum annuum]
CaDEM01G12810	0.95	1.22	1.28	2.17	2.87	3.53	-1.45645	7e-05	0.000395205	chr1:45747258-45747690:+	CaDEM01G12810	NA	NA	XP_015169821.1 PREDICTED: uncharacterized protein LOC107062992 [Solanum tuberosum]
CaDEM06G19010	0.72	0.47	0.73	2.18	2.49	2.27	-2.00559	3.86e-11	5.23e-10	chr6:211059884-211060808:-	CaDEM06G19010	NA	NA	XP_016556279.1 PREDICTED: NAC domain-containing protein 78-like [Capsicum annuum]
CaDEM05G22480	4.6	4.54	4.38	2.2	1.84	1.86	1.06238	1.95e-11	2.72e-10	chr5:239391512-239393016:-	CaDEM05G22480	17;GO:0005575,cellular_component cellular_component;GO:0005623,cellular_component cell;GO:0005886,cellular_component plasma membrane;GO:0008150,biological_process biological_process;GO:0009987,biological_process cellular process;GO:0010118,biological_process stomatal movement;GO:0010941,biological_process regulation of cell death;GO:0016020,cellular_component membrane;GO:0044464,cellular_componen…	NA	PHT82221.1 Protein BONZAI 3 [Capsicum annuum]
CaDEM01G46970	0.78	0.72	0.78	2.21	2	2.21	-1.63096	1.67e-49	1.14e-47	chr1:320083323-320091086:+	CaDEM01G46970	10;GO:0003674,molecular_function molecular_function;GO:0003824,molecular_function catalytic activity;GO:0005575,cellular_component cellular_component;GO:0005622,cellular_component intracellular;GO:0005623,cellular_component cell;GO:0008150,biological_process biological_process;GO:0008152,biological_process metabolic process;GO:0016491,molecular_function oxidoreductase activity;GO:0044464,cellular…	NA	XP_016550012.1 PREDICTED: long-chain-alcohol oxidase FAO4A-like [Capsicum annuum]
CaDEM02G07730	1.02	0.95	0.9	2.24	2.6	1.32	-1.23477	2.16e-05	0.000135729	chr2:101538571-101539729:-	CaDEM02G07730	35;GO:0003674,molecular_function molecular_function;GO:0003700,molecular_function DNA-binding transcription factor activity;GO:0006355,biological_process regulation of transcription, DNA-templated;GO:0007275,biological_process multicellular organism development;GO:0008150,biological_process biological_process;GO:0009653,biological_process anatomical structure morphogenesis;GO:0009889,biological_p…	NA	XP_016558941.1 PREDICTED: BEL1-like homeodomain protein 2 [Capsicum annuum]
CaDEM05G09280	1.37	1.1	1.71	2.27	3.38	2.88	-1.19283	1.07e-06	8.41e-06	chr5:46138974-46140056:+	CaDEM05G09280	13;GO:0005575,cellular_component cellular_component;GO:0005622,cellular_component intracellular;GO:0005623,cellular_component cell;GO:0005737,cellular_component cytoplasm;GO:0009507,cellular_component chloroplast;GO:0009536,cellular_component plastid;GO:0043226,cellular_component organelle;GO:0043227,cellular_component membrane-bounded organelle;GO:0043229,cellular_component intracellular organel…	NA	XP_016574628.1 PREDICTED: kirola-like [Capsicum annuum]
CaDEM01G30560	0.64	0.41	0.24	2.3	1.97	1.43	-2.24023	1.87e-12	2.83e-11	chr1:202455501-202456788:+	CaDEM01G30560	NA	NA	PHT94782.1 hypothetical protein T459_02664 [Capsicum annuum]
CaDEM09G18360	10.59	9.29	9.97	2.34	3.28	3.24	1.5956	7.72e-19	1.81e-17	chr9:232218820-232219468:-	CaDEM09G18360	7;GO:0006950,biological_process response to stress;GO:0006970,biological_process response to osmotic stress;GO:0008150,biological_process biological_process;GO:0009266,biological_process response to temperature stimulus;GO:0009408,biological_process response to heat;GO:0009628,biological_process response to abiotic stimulus;GO:0050896,biological_process response to stimulus	HSP20; HSP20 family protein; K13993	PHT72942.1 Heat shock 22 kDa protein, mitochondrial [Capsicum annuum]
CaDEM08G03590	5.6	5.51	5	2.34	1.22	1.27	1.62223	7.54e-16	1.47e-14	chr8:57666406-57667759:-	CaDEM08G03590	54;GO:0001101,biological_process response to acid chemical;GO:0003674,molecular_function molecular_function;GO:0003700,molecular_function DNA-binding transcription factor activity;GO:0006355,biological_process regulation of transcription, DNA-templated;GO:0006950,biological_process response to stress;GO:0006952,biological_process defense response;GO:0007154,biological_process cell communication;G…	NA	XP_016582129.1 PREDICTED: probable WRKY transcription factor 50 [Capsicum annuum]
CaDEM07G22870	4.98	8.07	6.12	2.34	1.37	1.18	1.85565	5.99e-09	6.47e-08	chr7:243648078-243648510:+	CaDEM07G22870	35;GO:0005575,cellular_component cellular_component;GO:0005622,cellular_component intracellular;GO:0005623,cellular_component cell;GO:0005634,cellular_component nucleus;GO:0005737,cellular_component cytoplasm;GO:0006950,biological_process response to stress;GO:0006970,biological_process response to osmotic stress;GO:0008150,biological_process biological_process;GO:0009266,biological_process respo…	NA	XP_016579144.1 PREDICTED: AN1-type zinc finger protein 5-like [Capsicum annuum]
CaDEM08G02380	0.93	1.11	1.17	2.36	2.44	2.47	-1.32418	3.16e-33	1.39e-31	chr8:30884278-30890498:+	CaDEM08G02380	10;GO:0005575,cellular_component cellular_component;GO:0005623,cellular_component cell;GO:0005886,cellular_component plasma membrane;GO:0006950,biological_process response to stress;GO:0006952,biological_process defense response;GO:0008150,biological_process biological_process;GO:0016020,cellular_component membrane;GO:0044464,cellular_component cell part;GO:0050896,biological_process response to …	NA	PHT74072.1 MLO-like protein 15 [Capsicum annuum]
CaDEM03G14940	1.21	0.87	1.08	2.36	2.14	1.97	-1.17729	4.28e-19	1.02e-17	chr3:74203519-74209804:+	CaDEM03G14940	46;GO:0003674,molecular_function molecular_function;GO:0005215,molecular_function transporter activity;GO:0005575,cellular_component cellular_component;GO:0005622,cellular_component intracellular;GO:0005623,cellular_component cell;GO:0005737,cellular_component cytoplasm;GO:0005886,cellular_component plasma membrane;GO:0005887,cellular_component integral component of plasma membrane;GO:0006810,bio…	NA	XP_016565413.1 PREDICTED: sulfate transporter 3.1-like isoform X1 [Capsicum annuum]
CaDEM05G20080	10.84	10.77	13.51	2.4	2.2	3.74	1.92246	4.81e-19	1.14e-17	chr5:227245285-227245795:+	CaDEM05G20080	NA	NA	NA
CaDEM03G07770	5.2	5.38	5.65	2.4	1.88	1.2	1.43594	2.54e-15	4.77e-14	chr3:23897496-23899031:-	CaDEM03G07770	31;GO:0005575,cellular_component cellular_component;GO:0005622,cellular_component intracellular;GO:0005623,cellular_component cell;GO:0005737,cellular_component cytoplasm;GO:0006950,biological_process response to stress;GO:0006979,biological_process response to oxidative stress;GO:0008150,biological_process biological_process;GO:0009507,cellular_component chloroplast;GO:0009534,cellular_component…	NA	XP_016566559.1 PREDICTED: photosynthetic NDH subunit of subcomplex B 5, chloroplastic [Capsicum annuum]
CaDEM03G37240	15.5	14.26	15.71	2.43	2.68	2.87	2.36374	7e-160	2.21e-157	chr3:273174753-273177898:+	CaDEM03G37240	NA	NA	XP_016563503.1 PREDICTED: calmodulin-binding protein 60 A-like isoform X1 [Capsicum annuum]
CaDEM07G04990	0.65	1.56	1.23	2.43	2.17	3.01	-1.27574	1.03e-05	6.86e-05	chr7:20878907-20879857:+	CaDEM07G04990	14;GO:0003674,molecular_function molecular_function;GO:0003824,molecular_function catalytic activity;GO:0004497,molecular_function monooxygenase activity;GO:0005575,cellular_component cellular_component;GO:0008150,biological_process biological_process;GO:0008152,biological_process metabolic process;GO:0009058,biological_process biosynthetic process;GO:0016020,cellular_component membrane;GO:001649…	CYP2J; cytochrome P450 family 2 subfamily J [EC:1.14.14.1 1.14.14.73 1.14.14.74 1.14.14.75]; K07418; CYP71D55; premnaspirodiene oxygenase [EC:1.14.14.151]; K15472	XP_006359503.1 PREDICTED: premnaspirodiene oxygenase-like [Solanum tuberosum]
CaDEM03G06120	0.57	0.62	0.58	2.43	1.12	1.1	-1.49295	2.68e-05	0.000165651	chr3:18094614-18095772:-	CaDEM03G06120	NA	NA	XP_016566004.1 PREDICTED: glycine-rich cell wall structural protein [Capsicum annuum]
CaDEM08G09930	1.31	0.97	2.09	2.45	2.61	3.35	-1.11667	0.000506241	0.00230066	chr8:141079028-141079616:-	CaDEM08G09930	NA	NA	PHU09548.1 hypothetical protein BC332_21408 [Capsicum chinense]
CaDEM07G27000	4.47	5.59	5.13	2.46	1.85	2.46	1.03531	1.48e-13	2.44e-12	chr7:257099405-257102018:+	CaDEM07G27000	86;GO:0000003,biological_process reproduction;GO:0001067,molecular_function regulatory region nucleic acid binding;GO:0001101,biological_process response to acid chemical;GO:0003006,biological_process developmental process involved in reproduction;GO:0003674,molecular_function molecular_function;GO:0003676,molecular_function nucleic acid binding;GO:0003677,molecular_function DNA binding;GO:000370…	NA	XP_016581260.1 PREDICTED: NAC transcription factor 56-like [Capsicum annuum]
CaDEM05G22180	0.73	0.89	0.57	2.47	2.25	3.12	-1.95466	8.67e-20	2.17e-18	chr5:238467386-238469427:+	CaDEM05G22180	NA	CYP79A2; phenylalanine N-monooxygenase [EC:1.14.14.40]; K12153	PHT82249.1 Phenylalanine N-monooxygenase [Capsicum annuum]
CaDEM12G30410	1.18	1.22	0.77	2.47	3.38	2.85	-1.5806	1.08e-13	1.79e-12	chr12:256873467-256875073:+	CaDEM12G30410	NA	NA	PHT32960.1 hypothetical protein CQW23_29297 [Capsicum baccatum]
CaDEM01G03390	27.91	29.69	23.44	2.48	3.43	2.69	3.08106	2.58e-54	1.91e-52	chr1:6991085-6991463:+	CaDEM01G03390	NA	NA	XP_016552889.1 PREDICTED: uncharacterized protein LOC107852338 [Capsicum annuum]
CaDEM08G20780	0.98	1.15	1.23	2.48	2.78	2.53	-1.36298	9.47e-30	3.67e-28	chr8:163335057-163340252:-	CaDEM08G20780	NA	NA	XP_016539400.1 PREDICTED: amino acid permease 6-like isoform X1 [Capsicum annuum]
CaDEM12G23880	1.21	1.07	1.14	2.49	2.19	2.24	-1.15276	6.21e-22	1.71e-20	chr12:237939360-237944580:-	CaDEM12G23880	NA	NA	XP_016551326.1 PREDICTED: scopoletin glucosyltransferase-like [Capsicum annuum]
CaDEM12G03310	6.83	5.85	6.55	2.51	1.35	1.71	1.66628	7.51e-17	1.58e-15	chr12:7186859-7187864:+	CaDEM12G03310	NA	NA	XP_016549960.1 PREDICTED: serine/threonine-protein kinase HT1-like [Capsicum annuum]
CaDEM12G06320	7.33	7.31	8.2	2.58	2.46	2.28	1.49759	2.95e-20	7.54e-19	chr12:18547194-18548200:+	CaDEM12G06320	158;GO:0000003,biological_process reproduction;GO:0000151,cellular_component ubiquitin ligase complex;GO:0000375,biological_process RNA splicing, via transesterification reactions;GO:0000377,biological_process RNA splicing, via transesterification reactions with bulged adenosine as nucleophile;GO:0000398,biological_process mRNA splicing, via spliceosome;GO:0000974,cellular_component Prp19 complex…	PLRG1, PRL1, PRP46; pleiotropic regulator 1; K12862	RAL46252.1 hypothetical protein DM860_016685 [Cuscuta australis]
CaDEM11G23230	6.86	6.17	5.13	2.58	2.99	1.73	1.17538	4.86e-10	5.92e-09	chr11:269305532-269306816:+	CaDEM11G23230	24;GO:0003674,molecular_function molecular_function;GO:0003824,molecular_function catalytic activity;GO:0004842,molecular_function ubiquitin-protein transferase activity;GO:0006464,biological_process cellular protein modification process;GO:0006807,biological_process nitrogen compound metabolic process;GO:0008150,biological_process biological_process;GO:0008152,biological_process metabolic proces…	NA	XP_016546669.1 PREDICTED: E3 ubiquitin-protein ligase PUB23-like [Capsicum annuum]
CaDEM05G24030	4.12	3.74	3.85	2.58	1.58	1.14	1.02388	0.00121977	0.00497728	chr5:243764157-243764604:+	CaDEM05G24030	73;GO:0003674,molecular_function molecular_function;GO:0003824,molecular_function catalytic activity;GO:0005215,molecular_function transporter activity;GO:0005575,cellular_component cellular_component;GO:0005623,cellular_component cell;GO:0005886,cellular_component plasma membrane;GO:0006725,biological_process cellular aromatic compound metabolic process;GO:0006810,biological_process transport;GO…	ABCG2, CD338; ATP-binding cassette, subfamily G (WHITE), member 2; K05681	PHT82360.1 ABC transporter G family member 6 [Capsicum annuum]
CaDEM09G18550	6.49	7.18	6.59	2.61	2.65	2.3	1.28383	3.27e-18	7.48e-17	chr9:233326772-233328042:+	CaDEM09G18550	49;GO:0003674,molecular_function molecular_function;GO:0003824,molecular_function catalytic activity;GO:0005575,cellular_component cellular_component;GO:0005618,cellular_component cell wall;GO:0005622,cellular_component intracellular;GO:0005623,cellular_component cell;GO:0005737,cellular_component cytoplasm;GO:0005794,cellular_component Golgi apparatus;GO:0006950,biological_process response to st…	TCH4; xyloglucan:xyloglucosyl transferase TCH4 [EC:2.4.1.207]; K14504	XP_016541608.1 PREDICTED: xyloglucan endotransglucosylase/hydrolase 2-like [Capsicum annuum]
CaDEM08G19560	13.91	13.13	14.04	2.63	3.34	4.33	1.84862	6.67e-63	5.94e-61	chr8:160529471-160532486:+	CaDEM08G19560	NA	NA	XP_016582318.1 PREDICTED: protein DMR6-LIKE OXYGENASE 2-like [Capsicum annuum]
CaDEM07G06730	6.74	9.38	6.73	2.63	4.18	2.58	1.13421	3.67e-06	2.64e-05	chr7:37403930-37404424:-	CaDEM07G06730	70;GO:0000981,molecular_function DNA-binding transcription factor activity, RNA polymerase II-specific;GO:0000988,molecular_function obsolete transcription factor activity, protein binding;GO:0000989,molecular_function obsolete transcription factor activity, transcription factor binding;GO:0001067,molecular_function regulatory region nucleic acid binding;GO:0001076,molecular_function obsolete tra…	NA	PHT75579.1 Anthocyanin regulatory C1 protein [Capsicum annuum]
CaDEM07G27230	11.61	10.67	11.69	2.64	4.72	3.18	1.51621	3.42e-10	4.23e-09	chr7:257485048-257485348:-	CaDEM07G27230	NA	NA	XP_016581292.1 PREDICTED: uncharacterized protein LOC107878713 [Capsicum annuum]
CaDEM05G22430	10.21	11.94	11.77	2.66	3.38	2.43	1.84828	1.85e-26	6.19e-25	chr5:239216035-239216767:-	CaDEM05G22430	NA	NA	PHT82226.1 hypothetical protein T459_15241 [Capsicum annuum]
CaDEM12G06800	0.27	0.25	0.49	2.68	2.67	2.54	-3.06306	1.42e-09	1.64e-08	chr12:21022633-21023009:-	CaDEM12G06800	NA	NA	PHT31594.1 hypothetical protein CQW23_27931 [Capsicum baccatum]
CaDEM03G34150	12.22	13.83	11.17	2.71	3.29	2.91	1.9196	4.31e-49	2.9e-47	chr3:266307853-266309341:-	CaDEM03G34150	75;GO:0000003,biological_process reproduction;GO:0002213,biological_process defense response to insect;GO:0003006,biological_process developmental process involved in reproduction;GO:0003674,molecular_function molecular_function;GO:0003824,molecular_function catalytic activity;GO:0004497,molecular_function monooxygenase activity;GO:0005575,cellular_component cellular_component;GO:0005622,cellular…	NA	PHU16578.1 Cytochrome 94B3 [Capsicum chinense]
CaDEM04G04610	0.96	0.63	1.1	2.71	3.21	3.11	-1.90963	3.16e-14	5.47e-13	chr4:21197620-21198685:-	CaDEM04G04610	NA	NA	XP_016570272.1 PREDICTED: polygalacturonase-2-like [Capsicum annuum]
CaDEM06G17060	1.55	1.2	1.55	2.72	3.12	2.24	-1.05507	0.00384164	0.0134537	chr6:203199405-203199802:+	CaDEM06G17060	NA	NA	NA
CaDEM07G25140	4.91	4.82	5.13	2.73	1.64	1.45	1.23055	4.34e-05	0.000257134	chr7:252348902-252349298:+	CaDEM07G25140	4;GO:0006950,biological_process response to stress;GO:0006979,biological_process response to oxidative stress;GO:0008150,biological_process biological_process;GO:0050896,biological_process response to stimulus	NA	PHT76935.1 hypothetical protein T459_20457 [Capsicum annuum]
CaDEM10G21140	18.33	18.78	18.76	2.74	3.14	4.35	2.30153	1.07e-75	1.23e-73	chr10:223990084-223991137:-	CaDEM10G21140	NA	BZ1; anthocyanidin 3-O-glucosyltransferase [EC:2.4.1.115]; K12930	PHU05602.1 Kaempferol 3-O-beta-D-galactosyltransferase [Capsicum chinense]
CaDEM01G29360	7.02	6.54	7.07	2.74	3.06	2.79	1.12042	4.89e-58	3.97e-56	chr1:196792395-196800106:-	CaDEM01G29360	34;GO:0003674,molecular_function molecular_function;GO:0003824,molecular_function catalytic activity;GO:0004180,molecular_function carboxypeptidase activity;GO:0004185,molecular_function serine-type carboxypeptidase activity;GO:0006508,biological_process proteolysis;GO:0006807,biological_process nitrogen compound metabolic process;GO:0008150,biological_process biological_process;GO:0008152,biolog…	NA	PHU14081.1 Serine carboxypeptidase-like 40 [Capsicum chinense]
CaDEM04G01510	0.61	0.69	0.61	2.75	2.41	2.23	-2.07503	4.67e-56	3.6e-54	chr4:4158744-4165254:-	CaDEM04G01510	15;GO:0005575,cellular_component cellular_component;GO:0005618,cellular_component cell wall;GO:0005622,cellular_component intracellular;GO:0005623,cellular_component cell;GO:0005737,cellular_component cytoplasm;GO:0005773,cellular_component vacuole;GO:0030312,cellular_component external encapsulating structure;GO:0043226,cellular_component organelle;GO:0043227,cellular_component membrane-bounded …	AAE; acetylajmaline esterase [EC:3.1.1.80]; K21026	XP_016570531.1 PREDICTED: GDSL esterase/lipase At1g28590-like [Capsicum annuum]
CaDEM01G03800	6.13	6.16	6.12	2.8	2.58	2.47	1.09348	8.12e-28	2.92e-26	chr1:7910867-7913773:-	CaDEM01G03800	NA	NA	XP_016552926.1 PREDICTED: sugar carrier protein C-like [Capsicum annuum]
CaDEM11G04560	0.41	0.14	0.99	2.81	2.3	2.48	-2.50663	2.87e-13	4.64e-12	chr11:16838289-16839288:-	CaDEM11G04560	NA	NA	PHU02248.1 hypothetical protein BC332_27499 [Capsicum chinense]
CaDEM03G03650	5.82	5.29	6.11	2.82	1.8	1.82	1.28997	1.4e-11	1.97e-10	chr3:10400260-10401307:-	CaDEM03G03650	NA	NA	XP_016566097.1 PREDICTED: putative F-box/kelch-repeat protein At3g17570 [Capsicum annuum]
CaDEM07G30610	17.91	20.29	19.71	2.83	2.51	2.91	2.66796	1.18e-33	5.21e-32	chr7:264720303-264720609:+	CaDEM07G30610	NA	NA	NA
CaDEM07G19030	8.24	7.79	7.07	2.84	3.23	3.27	1.16449	3.57e-13	5.72e-12	chr7:225491354-225492268:+	CaDEM07G19030	NA	E3.2.1.2; beta-amylase [EC:3.2.1.2]; K01177	XP_016580673.1 PREDICTED: beta-amylase isoform X1 [Capsicum annuum]
CaDEM06G21370	1.28	0.9	0.64	2.85	2.21	0.66	-1.11951	0.015613	0.0440411	chr6:219891109-219891589:-	CaDEM06G21370	NA	NA	XP_016578683.1 PREDICTED: uncharacterized protein LOC107876159 [Capsicum annuum]
CaDEM07G24580	1.86	1.58	1.02	2.86	3.02	3.04	-1.11378	0.000106547	0.000578897	chr7:250864313-250864919:+	CaDEM07G24580	NA	NA	OIT37590.1 hypothetical protein A4A49_64102 [Nicotiana attenuata]
CaDEM05G02220	1.77	2.33	1.06	2.9	3.9	5.3	-1.33296	0.00012492	0.000667603	chr5:6629872-6630220:+	CaDEM05G02220	NA	NA	XP_015163939.1 PREDICTED: Golgi reassembly-stacking protein 2-like [Solanum tuberosum]
CaDEM03G05520	5.77	7.41	5.68	2.96	2.07	2.14	1.27464	1.12e-08	1.16e-07	chr3:16280447-16281130:+	CaDEM03G05520	NA	NA	PHT85558.1 hypothetical protein T459_07664 [Capsicum annuum]
CaDEM07G18880	2.1	1.71	0.95	2.96	3.33	3.1	-1.08243	0.00217828	0.00822988	chr7:225078810-225079200:-	CaDEM07G18880	51;GO:0003674,molecular_function molecular_function;GO:0003700,molecular_function DNA-binding transcription factor activity;GO:0005488,molecular_function binding;GO:0005515,molecular_function protein binding;GO:0005575,cellular_component cellular_component;GO:0005622,cellular_component intracellular;GO:0005623,cellular_component cell;GO:0005634,cellular_component nucleus;GO:0006355,biological_pro…	NA	PHT76487.1 hypothetical protein T459_20009 [Capsicum annuum]
CaDEM03G45530	2.16	1.72	1.47	2.97	4.3	3.61	-1.16064	3.02e-10	3.76e-09	chr3:288757519-288759439:-	CaDEM03G45530	67;GO:0000981,molecular_function DNA-binding transcription factor activity, RNA polymerase II-specific;GO:0000988,molecular_function obsolete transcription factor activity, protein binding;GO:0000989,molecular_function obsolete transcription factor activity, transcription factor binding;GO:0001067,molecular_function regulatory region nucleic acid binding;GO:0001076,molecular_function obsolete tra…	NA	XP_016567468.1 PREDICTED: transcription factor MYB21-like isoform X1 [Capsicum annuum]
CaDEM07G01570	0.05	0.02	0.08	2.98	3.51	3.52	-6.25146	1.22e-117	2.45e-115	chr7:5517130-5520203:-	CaDEM07G01570	NA	NA	XP_016579292.1 PREDICTED: defensin-like protein [Capsicum annuum]
CaDEM07G24090	6.76	6.76	6.96	3	2.8	3.01	1.07967	5.37e-75	6.03e-73	chr7:249220624-249230946:+	CaDEM07G24090	34;GO:0003674,molecular_function molecular_function;GO:0003824,molecular_function catalytic activity;GO:0004672,molecular_function protein kinase activity;GO:0004674,molecular_function protein serine/threonine kinase activity;GO:0005575,cellular_component cellular_component;GO:0005623,cellular_component cell;GO:0005886,cellular_component plasma membrane;GO:0006464,biological_process cellular prot…	NA	PHU12527.1 putative LRR receptor-like serine/threonine-protein kinase [Capsicum chinense]
CaDEM03G01960	5.41	6.78	5.21	3.01	2.72	2.03	1.0344	2.42e-07	2.09e-06	chr3:4815155-4816064:+	CaDEM03G01960	NA	NA	XP_016540634.1 PREDICTED: G-type lectin S-receptor-like serine/threonine-protein kinase RLK1 [Capsicum annuum]
CaDEM01G06650	5.58	6.04	6.7	3.04	1.93	2.98	1.07166	4.13e-08	4e-07	chr1:14612524-14613378:+	CaDEM01G06650	NA	ERF2; ethylene-responsive transcription factor 2; K14517	XP_016570139.1 PREDICTED: ethylene-responsive transcription factor 1A-like [Capsicum annuum]
CaDEM08G00090	1.82	1.32	2.51	3.04	3.5	4.44	-1.1229	2.48e-05	0.000154479	chr8:764624-765383:-	CaDEM08G00090	88;GO:0000302,biological_process response to reactive oxygen species;GO:0003674,molecular_function molecular_function;GO:0003676,molecular_function nucleic acid binding;GO:0003677,molecular_function DNA binding;GO:0003700,molecular_function DNA-binding transcription factor activity;GO:0005488,molecular_function binding;GO:0005575,cellular_component cellular_component;GO:0005622,cellular_component…	NA	XP_016582086.1 PREDICTED: ethylene-responsive transcription factor RAP2-11-like [Capsicum annuum]
CaDEM04G05450	6.37	6.92	7.32	3.06	2.91	2.43	1.15559	5.14e-26	1.69e-24	chr4:31499953-31502969:+	CaDEM04G05450	107;GO:0001101,biological_process response to acid chemical;GO:0002237,biological_process response to molecule of bacterial origin;GO:0002376,biological_process immune system process;GO:0003674,molecular_function molecular_function;GO:0003824,molecular_function catalytic activity;GO:0005488,molecular_function binding;GO:0005515,molecular_function protein binding;GO:0005575,cellular_component cell…	NA	XP_016570230.1 PREDICTED: protein HYPER-SENSITIVITY-RELATED 4-like [Capsicum annuum]
CaDEM12G25680	10.31	10.61	8.41	3.08	2.93	2.72	1.61579	1.63e-28	6.05e-27	chr12:246506138-246507425:-	CaDEM12G25680	NA	NA	PHT32714.1 hypothetical protein CQW23_29051, partial [Capsicum baccatum]
CaDEM04G02760	7.17	7.25	6.81	3.15	2.96	3.06	1.07415	6.37e-72	6.75e-70	chr4:12270041-12279988:-	CaDEM04G02760	45;GO:0003674,molecular_function molecular_function;GO:0003824,molecular_function catalytic activity;GO:0004672,molecular_function protein kinase activity;GO:0004674,molecular_function protein serine/threonine kinase activity;GO:0005575,cellular_component cellular_component;GO:0005623,cellular_component cell;GO:0005886,cellular_component plasma membrane;GO:0006464,biological_process cellular prot…	NA	PHT82867.1 Cysteine-rich receptor-like protein kinase 8 [Capsicum annuum]
CaDEM12G26810	4.55	5.9	4.75	3.15	1.52	1.39	1.21313	6.28e-06	4.35e-05	chr12:249175339-249176116:+	CaDEM12G26810	NA	NA	XP_016549065.1 PREDICTED: SAP30-binding protein-like [Capsicum annuum]
CaDEM01G37290	12.46	11.02	11.17	3.16	3.6	3.46	1.61653	3.21e-40	1.75e-38	chr1:253592753-253594097:-	CaDEM01G37290	76;GO:0003674,molecular_function molecular_function;GO:0003824,molecular_function catalytic activity;GO:0004044,molecular_function amidophosphoribosyltransferase activity;GO:0005575,cellular_component cellular_component;GO:0005618,cellular_component cell wall;GO:0005622,cellular_component intracellular;GO:0005623,cellular_component cell;GO:0005737,cellular_component cytoplasm;GO:0005829,cellular_…	purF, PPAT; amidophosphoribosyltransferase [EC:2.4.2.14]; K00764	XP_016557613.1 PREDICTED: amidophosphoribosyltransferase, chloroplastic-like [Capsicum annuum]
CaDEM11G19600	12.07	11.47	11.86	3.17	3.26	3.45	1.6976	3.79e-62	3.35e-60	chr11:242507135-242508997:-	CaDEM11G19600	NA	NA	XP_016553343.1 PREDICTED: glutelin type-A 3-like [Capsicum annuum]
CaDEM03G35810	8.74	7.58	7.61	3.17	3.3	2.79	1.23003	2.97e-15	5.56e-14	chr3:270507117-270508119:-	CaDEM03G35810	NA	NA	XP_016563647.1 PREDICTED: uncharacterized protein LOC107862547 [Capsicum annuum]
CaDEM01G33790	1.34	1.31	1.39	3.17	2.75	2.69	-1.23164	2.72e-36	1.36e-34	chr1:228748030-228756493:-	CaDEM01G33790	NA	RANGAP1; Ran GTPase-activating protein 1; K14319	XP_016557558.1 PREDICTED: LOW QUALITY PROTEIN: uncharacterized protein LOC107857118 [Capsicum annuum]
CaDEM07G06260	8.67	9.89	9.87	3.21	2.5	4.82	1.29422	6.2e-09	6.67e-08	chr7:31185190-31185639:-	CaDEM07G06260	NA	RP-LP2, RPLP2; large subunit ribosomal protein LP2; K02943	PHT75555.1 60S acidic ribosomal protein P2-3 [Capsicum annuum]
CaDEM12G01540	1.65	1.77	1.7	3.23	3.84	3.39	-1.17167	3.56e-29	1.36e-27	chr12:3119781-3124825:-	CaDEM12G01540	NA	IPO5, KPNB3, RANBP5; importin-5; K20222	XP_016556612.1 PREDICTED: importin-5-like isoform X1 [Capsicum annuum]
CaDEM12G20170	0.84	1.07	0.74	3.23	4.06	5.9	-2.42871	8.75e-15	1.58e-13	chr12:208532521-208533190:+	CaDEM12G20170	NA	NA	PHT66187.1 Dehydration-responsive element-binding protein 1A [Capsicum annuum]
CaDEM11G19460	12.6	12.24	12.63	3.24	3.31	3.44	1.76481	4.3e-104	7.19e-102	chr11:240906893-240909831:+	CaDEM11G19460	NA	HSPA1s; heat shock 70kDa protein 1/2/6/8; K03283	XP_016547022.1 PREDICTED: heat shock cognate 70 kDa protein [Capsicum annuum]
CaDEM03G22020	10.68	10.84	9.11	3.26	3.43	3.27	1.48407	5.81e-35	2.77e-33	chr3:191121165-191122800:+	CaDEM03G22020	NA	EHMT; [histone H3]-lysine9 N-trimethyltransferase EHMT [EC:2.1.1.355]; K11420	PHT86902.1 hypothetical protein T459_09008 [Capsicum annuum]
CaDEM02G11030	5.3	6.88	5.87	3.27	1.34	1.65	1.42205	1.57e-07	1.39e-06	chr2:120744432-120745050:-	CaDEM02G11030	NA	NA	PHT55446.1 VQ motif-containing protein 22 [Capsicum baccatum]
CaDEM03G43300	0.27	0.32	0.37	3.3	3.74	3.72	-3.64229	4.15e-151	1.13e-148	chr3:284946755-284952341:+	CaDEM03G43300	NA	NA	XP_016566687.1 PREDICTED: uncharacterized protein LOC107864772 [Capsicum annuum]
CaDEM12G22300	1.69	1.46	2.1	3.3	3.89	4.2	-1.27258	3.73e-13	5.97e-12	chr12:225521879-225523607:+	CaDEM12G22300	42;GO:0003674,molecular_function molecular_function;GO:0005215,molecular_function transporter activity;GO:0005337,molecular_function nucleoside transmembrane transporter activity;GO:0005345,molecular_function purine nucleobase transmembrane transporter activity;GO:0005575,cellular_component cellular_component;GO:0005623,cellular_component cell;GO:0005886,cellular_component plasma membrane;GO:0005…	NA	PHT66319.1 Purine permease 2 [Capsicum annuum]
CaDEM04G05690	6.54	7.96	12	3.32	3.35	3.61	1.20369	4.93e-05	0.000288759	chr4:33502962-33503244:-	CaDEM04G05690	NA	GPAT; glycerol-3-phosphate acyltransferase [EC:2.3.1.15 2.3.1.198]; K13508	KYP35268.1 RING-H2 finger protein ATL4E [Cajanus cajan]
CaDEM12G28950	1.19	1.35	1.33	3.32	2.82	3.6	-1.4617	2.17e-16	4.38e-15	chr12:254115582-254117383:-	CaDEM12G28950	NA	NA	PHT28121.1 hypothetical protein CQW23_32282 [Capsicum baccatum]
CaDEM04G20920	8.56	7.48	6.83	3.34	3.56	3.22	1.03715	5.33e-24	1.61e-22	chr4:230326892-230330450:+	CaDEM04G20920	29;GO:0003674,molecular_function molecular_function;GO:0005215,molecular_function transporter activity;GO:0005575,cellular_component cellular_component;GO:0005623,cellular_component cell;GO:0005886,cellular_component plasma membrane;GO:0005887,cellular_component integral component of plasma membrane;GO:0006810,biological_process transport;GO:0006857,biological_process oligopeptide transport;GO:00…	NA	XP_016553871.1 PREDICTED: oligopeptide transporter 2-like [Capsicum annuum]
CaDEM04G27240	7.15	7.69	8.22	3.34	3.26	2.95	1.12922	4.56e-23	1.33e-21	chr4:246190503-246192509:+	CaDEM04G27240	NA	NA	XP_016568305.1 PREDICTED: ganglioside-induced differentiation-associated protein 2-like [Capsicum annuum]
CaDEM12G11110	1.56	2.38	1.77	3.36	3.93	3.53	-1.0506	1.37e-09	1.58e-08	chr12:52334655-52336458:+	CaDEM12G11110	NA	NA	XP_006358766.1 PREDICTED: cytochrome P450 83B1-like [Solanum tuberosum]
CaDEM08G17270	9.78	10.58	13.08	3.38	2.66	1.95	1.92793	6.48e-19	1.53e-17	chr8:156595075-156595630:-	CaDEM08G17270	NA	NA	OIT34048.1 hypothetical protein A4A49_16324 [Nicotiana attenuata]
CaDEM12G26430	13.71	11.33	12.93	3.42	5.8	4.1	1.34468	3.79e-09	4.17e-08	chr12:248503060-248503355:-	CaDEM12G26430	NA	NA	YP_008577454.1 hypothetical protein EGUI_CP_p070 (chloroplast) [Eucalyptus guilfoylei]
CaDEM12G16470	2.37	1.77	1.91	3.42	4.34	4.3	-1.13634	4.03e-18	9.15e-17	chr12:143078639-143082607:+	CaDEM12G16470	21;GO:0001101,biological_process response to acid chemical;GO:0006950,biological_process response to stress;GO:0006970,biological_process response to osmotic stress;GO:0006972,biological_process hyperosmotic response;GO:0008150,biological_process biological_process;GO:0009628,biological_process response to abiotic stimulus;GO:0009651,biological_process response to salt stress;GO:0009719,biologica…	NA	XP_016573696.1 PREDICTED: GDSL esterase/lipase At5g33370-like [Capsicum annuum]
CaDEM10G21150	1.46	1.59	0.7	3.42	2.13	1.57	-1.0281	0.00148298	0.00588882	chr10:223999802-224000855:-	CaDEM10G21150	NA	BZ1; anthocyanidin 3-O-glucosyltransferase [EC:2.4.1.115]; K12930	XP_016543506.1 PREDICTED: anthocyanidin 3-O-glucosyltransferase-like [Capsicum annuum]
CaDEM07G15860	10.36	10.52	15.93	3.43	2.81	2.08	1.9959	8.37e-13	1.3e-11	chr7:198250243-198250579:-	CaDEM07G15860	NA	NA	XP_016580499.1 PREDICTED: vegetative cell wall protein gp1-like [Capsicum annuum]
CaDEM04G21560	0.36	0.32	0.37	3.45	3.5	3	-3.38034	1.12e-74	1.25e-72	chr4:232428503-232431489:+	CaDEM04G21560	18;GO:0003674,molecular_function molecular_function;GO:0003824,molecular_function catalytic activity;GO:0004084,molecular_function branched-chain-amino-acid transaminase activity;GO:0005575,cellular_component cellular_component;GO:0005622,cellular_component intracellular;GO:0005623,cellular_component cell;GO:0005737,cellular_component cytoplasm;GO:0005739,cellular_component mitochondrion;GO:00084…	E2.6.1.42, ilvE; branched-chain amino acid aminotransferase [EC:2.6.1.42]; K00826	NP_001311869.1 branched-chain-amino-acid aminotransferase 2, chloroplastic-like [Capsicum annuum]
CaDEM01G30300	1.73	2.02	2.1	3.51	3.41	3.85	-1.02205	4.6e-16	9.07e-15	chr1:200914250-200917205:+	CaDEM01G30300	44;GO:0003674,molecular_function molecular_function;GO:0005215,molecular_function transporter activity;GO:0005575,cellular_component cellular_component;GO:0005622,cellular_component intracellular;GO:0005623,cellular_component cell;GO:0005737,cellular_component cytoplasm;GO:0005783,cellular_component endoplasmic reticulum;GO:0005886,cellular_component plasma membrane;GO:0006810,biological_process …	NA	XP_016539226.1 PREDICTED: putative auxin efflux carrier component 8 [Capsicum annuum]
CaDEM07G02130	1.68	1.33	2.21	3.52	4.65	5.52	-1.55012	2.75e-11	3.79e-10	chr7:6882149-6883152:+	CaDEM07G02130	NA	NA	PHU10923.1 hypothetical protein BC332_17853, partial [Capsicum chinense]
CaDEM05G05130	19.1	21.09	21.25	3.55	3.63	2.91	2.46663	3.52e-152	9.9e-150	chr5:19093193-19095469:+	CaDEM05G05130	82;GO:0001067,molecular_function regulatory region nucleic acid binding;GO:0001666,biological_process response to hypoxia;GO:0003674,molecular_function molecular_function;GO:0003676,molecular_function nucleic acid binding;GO:0003677,molecular_function DNA binding;GO:0003700,molecular_function DNA-binding transcription factor activity;GO:0005488,molecular_function binding;GO:0005575,cellular_compo…	NA	PHT53988.1 NAC domain-containing protein 48 [Capsicum baccatum]
CaDEM02G14530	1.05	0.41	0.47	3.57	3.83	4.08	-2.69252	3.9e-27	1.36e-25	chr2:136822003-136823173:-	CaDEM02G14530	NA	NA	XP_016558270.1 PREDICTED: serine/threonine-protein kinase BLUS1-like [Capsicum annuum]
CaDEM02G33510	1.39	0.92	0.73	3.58	3.32	3.2	-1.84825	3.81e-19	9.1e-18	chr2:173913296-173914805:+	CaDEM02G33510	23;GO:0001871,molecular_function obsolete pattern binding;GO:0003674,molecular_function molecular_function;GO:0003824,molecular_function catalytic activity;GO:0004553,molecular_function hydrolase activity, hydrolyzing O-glycosyl compounds;GO:0005488,molecular_function binding;GO:0005575,cellular_component cellular_component;GO:0005576,cellular_component extracellular region;GO:0005623,cellular_co…	NA	XP_016562300.1 PREDICTED: glucan endo-1,3-beta-glucosidase, acidic-like [Capsicum annuum]
CaDEM04G11260	11.01	12.39	12.05	3.61	4.12	3.96	1.45626	3.16e-46	1.98e-44	chr4:150397014-150398991:+	CaDEM04G11260	NA	NA	XP_016571649.1 PREDICTED: vacuolar amino acid transporter 1-like isoform X1 [Capsicum annuum]
CaDEM10G01730	1.02	1.1	1.11	3.62	3.43	3.24	-1.81405	3.8e-158	1.13e-155	chr10:3442715-3462790:-	CaDEM10G01730	25;GO:0002229,biological_process defense response to oomycetes;GO:0002239,biological_process response to oomycetes;GO:0003674,molecular_function molecular_function;GO:0005215,molecular_function transporter activity;GO:0006810,biological_process transport;GO:0006855,biological_process drug transmembrane transport;GO:0006950,biological_process response to stress;GO:0006952,biological_process defens…	NA	CAN78689.1 hypothetical protein VITISV_039558 [Vitis vinifera]
CaDEM09G01150	15.54	16.14	15.14	3.65	3.25	2.49	2.18318	1.02e-30	4.06e-29	chr9:4783232-4783667:-	CaDEM09G01150	NA	NA	PHT71683.1 hypothetical protein T459_22468 [Capsicum annuum]
CaDEM08G26060	1.78	1.57	1.7	3.67	4	3.79	-1.32399	5.41e-50	3.72e-48	chr8:173160913-173167447:-	CaDEM08G26060	63;GO:0001666,biological_process response to hypoxia;GO:0002218,biological_process activation of innate immune response;GO:0002253,biological_process activation of immune response;GO:0002376,biological_process immune system process;GO:0002682,biological_process regulation of immune system process;GO:0002684,biological_process positive regulation of immune system process;GO:0003674,molecular_funct…	FMO; dimethylaniline monooxygenase (N-oxide forming) / hypotaurine monooxygenase [EC:1.14.13.8 1.8.1.-]; K00485	XP_016540035.1 PREDICTED: probable flavin-containing monooxygenase 1 [Capsicum annuum]
CaDEM08G08390	11.11	10.26	11	3.73	4.76	4.34	1.18865	1.05e-58	8.7e-57	chr8:134250594-134256909:+	CaDEM08G08390	70;GO:0003674,molecular_function molecular_function;GO:0003676,molecular_function nucleic acid binding;GO:0003723,molecular_function RNA binding;GO:0003729,molecular_function mRNA binding;GO:0003824,molecular_function catalytic activity;GO:0003857,molecular_function 3-hydroxyacyl-CoA dehydrogenase activity;GO:0004165,molecular_function dodecenoyl-CoA delta-isomerase activity;GO:0004300,molecular_…	MFP2; enoyl-CoA hydratase/3-hydroxyacyl-CoA dehydrogenase [EC:4.2.1.17 1.1.1.35 1.1.1.211]; K10527	PHT74414.1 Glyoxysomal fatty acid beta-oxidation multifunctional protein MFP-a [Capsicum annuum]
CaDEM05G03660	0.65	0.7	0.77	3.73	3.94	3.83	-2.58856	2.2e-98	3.5e-96	chr5:11932085-11936336:-	CaDEM05G03660	NA	MGLL; acylglycerol lipase [EC:3.1.1.23]; K01054	XP_016572213.1 PREDICTED: caffeoylshikimate esterase-like [Capsicum annuum]
CaDEM06G24260	8.21	9.12	9.51	3.75	4.19	3.84	1.04053	1.49e-15	2.84e-14	chr6:229131513-229132723:-	CaDEM06G24260	NA	DCTPP1; dCTP diphosphatase [EC:3.6.1.12]; K16904	XP_016555939.1 PREDICTED: dCTP pyrophosphatase 1-like [Capsicum annuum]
CaDEM09G21910	1.82	1.13	2.33	3.76	2.8	3.47	-1.07733	0.00139873	0.00559936	chr9:257071311-257071733:+	CaDEM09G21910	NA	LUP4; beta-amyrin synthase [EC:5.4.99.39]; K15813	PHT73316.1 Beta-amyrin synthase, partial [Capsicum annuum]
CaDEM05G00990	1.41	1.33	1.53	3.8	3.29	3.08	-1.39173	2.47e-20	6.32e-19	chr5:3182093-3184635:+	CaDEM05G00990	105;GO:0000003,biological_process reproduction;GO:0003006,biological_process developmental process involved in reproduction;GO:0003674,molecular_function molecular_function;GO:0003824,molecular_function catalytic activity;GO:0006464,biological_process cellular protein modification process;GO:0006486,biological_process protein glycosylation;GO:0006725,biological_process cellular aromatic compound …	CISZOG; cis-zeatin O-glucosyltransferase [EC:2.4.1.215]; K13495; ZOX1; zeatin O-xylosyltransferase [EC:2.4.2.40]; K13494	XP_016552962.1 PREDICTED: zeatin O-glucosyltransferase-like [Capsicum annuum]
CaDEM01G16920	0.97	1.8	1.23	3.85	4.33	4.6	-1.79998	1.63e-15	3.11e-14	chr1:65496628-65497582:+	CaDEM01G16920	NA	NA	XP_016576373.1 PREDICTED: transmembrane protein 45B-like [Capsicum annuum]
CaDEM11G22750	0.51	0.48	0.54	3.87	3.24	3.41	-2.90242	7.08e-22	1.93e-20	chr11:267488673-267489475:-	CaDEM11G22750	33;GO:0000302,biological_process response to reactive oxygen species;GO:0001101,biological_process response to acid chemical;GO:0003674,molecular_function molecular_function;GO:0005488,molecular_function binding;GO:0005509,molecular_function calcium ion binding;GO:0005575,cellular_component cellular_component;GO:0005622,cellular_component intracellular;GO:0005623,cellular_component cell;GO:000563…	CML; calcium-binding protein CML; K13448	XP_016548918.1 PREDICTED: putative calcium-binding protein CML19 [Capsicum annuum]
CaDEM09G05690	1.21	1.17	0.93	3.92	3.55	3.43	-1.83725	1.63e-27	5.8e-26	chr9:28669790-28671702:-	CaDEM09G05690	NA	NA	PHT72144.1 hypothetical protein T459_22929 [Capsicum annuum]
CaDEM09G00100	2.12	1.96	2.2	3.96	4.58	4.52	-1.2038	7.37e-30	2.87e-28	chr9:2027329-2031154:+	CaDEM09G00100	56;GO:0003674,molecular_function molecular_function;GO:0003700,molecular_function DNA-binding transcription factor activity;GO:0006355,biological_process regulation of transcription, DNA-templated;GO:0007275,biological_process multicellular organism development;GO:0008150,biological_process biological_process;GO:0009653,biological_process anatomical structure morphogenesis;GO:0009888,biological_p…	NA	PHT37506.1 B3 domain-containing protein [Capsicum baccatum]
CaDEM01G10190	1.09	1.84	1.89	3.98	3.39	4.16	-1.39655	3.19e-11	4.37e-10	chr1:26355030-26356299:-	CaDEM01G10190	22;GO:0003674,molecular_function molecular_function;GO:0003700,molecular_function DNA-binding transcription factor activity;GO:0006355,biological_process regulation of transcription, DNA-templated;GO:0008150,biological_process biological_process;GO:0009889,biological_process regulation of biosynthetic process;GO:0010468,biological_process regulation of gene expression;GO:0010556,biological_proces…	NA	PHT62082.1 hypothetical protein T459_34054 [Capsicum annuum]
CaDEM07G01930	1.38	1.46	1.65	4	4.81	4.32	-1.69591	4.48e-43	2.57e-41	chr7:6424062-6427521:+	CaDEM07G01930	105;GO:0002791,biological_process regulation of peptide secretion;GO:0002793,biological_process positive regulation of peptide secretion;GO:0003674,molecular_function molecular_function;GO:0005488,molecular_function binding;GO:0005575,cellular_component cellular_component;GO:0005623,cellular_component cell;GO:0005886,cellular_component plasma membrane;GO:0006082,biological_process organic acid me…	NA	PHT62714.1 Heptahelical transmembrane protein 2 [Capsicum annuum]
CaDEM03G37840	9.59	10.02	10.26	4.01	2.79	2.62	1.53826	6.43e-14	1.09e-12	chr3:274339843-274340329:-	CaDEM03G37840	6;GO:0003674,molecular_function molecular_function;GO:0005488,molecular_function binding;GO:0005509,molecular_function calcium ion binding;GO:0043167,molecular_function ion binding;GO:0043169,molecular_function cation binding;GO:0046872,molecular_function metal ion binding	CML; calcium-binding protein CML; K13448	XP_016567607.1 PREDICTED: probable calcium-binding protein CML15 [Capsicum annuum]
CaDEM04G19520	13.72	14.02	13.19	4.01	6.67	4.8	1.24575	6.49e-13	1.02e-11	chr4:224325583-224326087:-	CaDEM04G19520	NA	NA	XP_016571533.1 PREDICTED: uncharacterized protein LOC107869513 [Capsicum annuum]
CaDEM12G07180	9.99	9.64	10.13	4.06	4.67	4.72	1.00213	7.98e-58	6.43e-56	chr12:23217342-23224707:+	CaDEM12G07180	30;GO:0003674,molecular_function molecular_function;GO:0003824,molecular_function catalytic activity;GO:0005215,molecular_function transporter activity;GO:0005575,cellular_component cellular_component;GO:0005623,cellular_component cell;GO:0005886,cellular_component plasma membrane;GO:0006810,biological_process transport;GO:0008150,biological_process biological_process;GO:0015399,molecular_functio…	NA	PHT65154.1 Pleiotropic drug resistance protein 2 [Capsicum annuum]
CaDEM10G04390	1.77	1.61	1.75	4.09	3.25	4.13	-1.29789	1.95e-32	8.25e-31	chr10:17068473-17075264:+	CaDEM10G04390	NA	NA	XP_016544943.1 PREDICTED: uncharacterized protein LOC107845222 [Capsicum annuum]
CaDEM11G00250	10.17	10.93	9.12	4.11	4.41	4.85	1.03788	2.69e-17	5.84e-16	chr11:796266-797616:-	CaDEM11G00250	NA	NA	PHT33316.1 hypothetical protein CQW23_25116 [Capsicum baccatum]
CaDEM04G25610	2.12	1.85	2.25	4.13	4.11	3.88	-1.10855	2.49e-41	1.39e-39	chr4:242463655-242472230:-	CaDEM04G25610	27;GO:0003674,molecular_function molecular_function;GO:0003824,molecular_function catalytic activity;GO:0005575,cellular_component cellular_component;GO:0005576,cellular_component extracellular region;GO:0006725,biological_process cellular aromatic compound metabolic process;GO:0006807,biological_process nitrogen compound metabolic process;GO:0008150,biological_process biological_process;GO:00081…	CKX; cytokinin dehydrogenase [EC:1.5.99.12]; K00279	XP_016568499.1 PREDICTED: cytokinin dehydrogenase 5 [Capsicum annuum]
CaDEM05G07580	9.85	8.59	10.2	4.14	4.37	3.5	1.10777	3.21e-16	6.44e-15	chr5:33847461-33848662:-	CaDEM05G07580	NA	NA	NA
CaDEM09G24150	13.69	13.46	11.9	4.15	4.72	4.81	1.37169	1.75e-66	1.62e-64	chr9:265824441-265828398:+	CaDEM09G24150	NA	NA	PHT73529.1 hypothetical protein T459_24314 [Capsicum annuum]
CaDEM07G14680	15.76	13.66	11.98	4.16	4.68	4.74	1.46703	2.92e-14	5.1e-13	chr7:184905748-184906164:-	CaDEM07G14680	NA	NA	XP_016557048.1 PREDICTED: VQ motif-containing protein 22-like [Capsicum annuum]
CaDEM01G16050	2.09	1.42	1.39	4.17	3.09	4.73	-1.42077	8.12e-12	1.17e-10	chr1:60855344-60857158:+	CaDEM01G16050	NA	NA	XP_016576398.1 PREDICTED: formin-like protein 20 isoform X1 [Capsicum annuum]
CaDEM12G01560	2.94	2.93	2.71	4.31	5.45	5.9	-1.00842	1.48e-20	3.83e-19	chr12:3310837-3315876:-	CaDEM12G01560	NA	IPO5, KPNB3, RANBP5; importin-5; K20222	PHT99764.1 hypothetical protein BC332_29552 [Capsicum chinense]
CaDEM04G19040	1.68	1.34	0.66	4.33	3.47	2.72	-1.62898	7.47e-10	8.86e-09	chr4:222645062-222646559:-	CaDEM04G19040	22;GO:0003674,molecular_function molecular_function;GO:0003824,molecular_function catalytic activity;GO:0005575,cellular_component cellular_component;GO:0005622,cellular_component intracellular;GO:0005623,cellular_component cell;GO:0008194,molecular_function UDP-glycosyltransferase activity;GO:0015020,molecular_function glucuronosyltransferase activity;GO:0016740,molecular_function transferase ac…	UGT85A23_24; 7-deoxyloganetin glucosyltransferase [EC:2.4.1.324]; K21374	PHT76248.1 7-deoxyloganetin glucosyltransferase [Capsicum annuum]
CaDEM10G22640	2.15	2.01	2.01	4.38	4.59	4.46	-1.2564	3.37e-08	3.29e-07	chr10:228995334-228995976:-	CaDEM10G22640	47;GO:0000003,biological_process reproduction;GO:0003674,molecular_function molecular_function;GO:0003700,molecular_function DNA-binding transcription factor activity;GO:0005575,cellular_component cellular_component;GO:0005622,cellular_component intracellular;GO:0005623,cellular_component cell;GO:0005634,cellular_component nucleus;GO:0005667,cellular_component transcription factor complex;GO:0006…	NA	XP_016555012.1 PREDICTED: nuclear transcription factor Y subunit A-4-like [Capsicum annuum]
CaDEM11G03270	9.83	11.18	10.04	4.43	4.41	3.05	1.24753	4.33e-11	5.84e-10	chr11:10281537-10282058:+	CaDEM11G03270	NA	NA	XP_016553292.1 PREDICTED: uncharacterized protein LOC107852761 isoform X1 [Capsicum annuum]
CaDEM06G24880	11.02	10.94	12.44	4.45	3.74	4.01	1.35778	1.08e-61	9.47e-60	chr6:230396447-230401032:+	CaDEM06G24880	NA	SKP1, CBF3D; S-phase kinase-associated protein 1; K03094	PHU15451.1 hypothetical protein BC332_16656 [Capsicum chinense]
CaDEM09G09000	11	10.61	12.49	4.52	5.12	4.41	1.12921	6.58e-20	1.65e-18	chr9:60279230-60280427:-	CaDEM09G09000	13;GO:0005575,cellular_component cellular_component;GO:0005622,cellular_component intracellular;GO:0005623,cellular_component cell;GO:0005737,cellular_component cytoplasm;GO:0009507,cellular_component chloroplast;GO:0009536,cellular_component plastid;GO:0043226,cellular_component organelle;GO:0043227,cellular_component membrane-bounded organelle;GO:0043229,cellular_component intracellular organel…	TYRAAT; arogenate dehydrogenase (NADP+), plant [EC:1.3.1.78]; K15227	PHT72360.1 Arogenate dehydrogenase 1, chloroplastic [Capsicum annuum]
CaDEM06G32210	17.29	13.54	15.85	4.53	6.51	5.23	1.36377	3.02e-14	5.25e-13	chr6:245646323-245646785:-	CaDEM06G32210	NA	NA	NA
CaDEM12G19980	10.24	11	10.58	4.54	4.27	3.61	1.22089	5.09e-24	1.54e-22	chr12:207007179-207008464:+	CaDEM12G19980	NA	NA	XP_016552389.1 PREDICTED: protein LURP-one-related 11-like [Capsicum annuum]
CaDEM01G10090	12.84	14.1	14.74	4.6	5.73	6.04	1.19896	5.33e-26	1.75e-24	chr1:26111487-26112835:+	CaDEM01G10090	NA	NA	XP_016571807.1 PREDICTED: protein BREVIS RADIX-like [Capsicum annuum]
CaDEM08G23200	2.23	2.24	2.23	4.61	4.68	4.57	-1.18771	1.56e-56	1.23e-54	chr8:168015040-168021658:+	CaDEM08G23200	NA	AOS; hydroperoxide dehydratase [EC:4.2.1.92]; K01723	XP_016539692.1 PREDICTED: 9-divinyl ether synthase-like [Capsicum annuum]
CaDEM10G05500	9.92	9.47	10.1	4.64	3.75	4.71	1.03608	4.82e-18	1.09e-16	chr10:27028170-27029522:+	CaDEM10G05500	31;GO:0001101,biological_process response to acid chemical;GO:0006950,biological_process response to stress;GO:0006970,biological_process response to osmotic stress;GO:0008150,biological_process biological_process;GO:0009605,biological_process response to external stimulus;GO:0009607,biological_process response to biotic stimulus;GO:0009611,biological_process response to wounding;GO:0009617,biolo…	NA	PHT69929.1 hypothetical protein T459_25033 [Capsicum annuum]
CaDEM07G00280	1.65	0.99	1.19	4.65	9.36	7.22	-2.61099	9.68e-20	2.41e-18	chr7:772530-773305:-	CaDEM07G00280	NA	NA	XP_016552760.1 PREDICTED: flower-specific defensin-like [Capsicum annuum]
CaDEM07G07530	14.81	14.22	14.97	4.69	5.79	6.11	1.25667	8.38e-26	2.73e-24	chr7:45541735-45542672:-	CaDEM07G07530	NA	NA	PHT75629.1 hypothetical protein T459_19151 [Capsicum annuum]
CaDEM06G02990	19.82	19.9	18.53	4.75	4.6	6.03	1.78323	1.85e-69	1.82e-67	chr6:10318023-10319511:+	CaDEM06G02990	NA	NA	PHT81901.1 hypothetical protein T459_14916 [Capsicum annuum]
CaDEM06G13840	1.92	2	2.4	4.79	2.98	3.95	-1.02243	4.59e-05	0.000270225	chr6:180237532-180238224:+	CaDEM06G13840	224;GO:0000166,molecular_function nucleotide binding;GO:0000275,cellular_component mitochondrial proton-transporting ATP synthase complex, catalytic core F(1);GO:0001936,biological_process regulation of endothelial cell proliferation;GO:0001937,biological_process negative regulation of endothelial cell proliferation;GO:0003674,molecular_function molecular_function;GO:0003824,molecular_function ca…	ATPeF1A, ATP5A1, ATP1; F-type H+-transporting ATPase subunit alpha; K02132	RJR31784.1 F0F1 ATP synthase subunit alpha [Candidatus Parcubacteria bacterium]
CaDEM04G23540	1.76	1.31	1.77	4.8	4.86	4.77	-1.72467	1.76e-52	1.26e-50	chr4:238235679-238239465:+	CaDEM04G23540	40;GO:0003674,molecular_function molecular_function;GO:0003824,molecular_function catalytic activity;GO:0004497,molecular_function monooxygenase activity;GO:0006629,biological_process lipid metabolic process;GO:0006694,biological_process steroid biosynthetic process;GO:0007275,biological_process multicellular organism development;GO:0008150,biological_process biological_process;GO:0008152,biologi…	CYP707A; (+)-abscisic acid 8'-hydroxylase [EC:1.14.14.137]; K09843	NP_001311890.1 abscisic acid 8'-hydroxylase 4-like [Capsicum annuum]
CaDEM11G02690	2.98	2.88	2.37	4.84	6.23	4.08	-1.01553	3.01e-07	2.56e-06	chr11:8562224-8563237:-	CaDEM11G02690	NA	NA	NA
CaDEM03G37180	27.24	27.14	29.97	4.86	5.5	4.17	2.38743	7.45e-70	7.54e-68	chr3:273079591-273080170:+	CaDEM03G37180	NA	HSP20; HSP20 family protein; K13993	XP_016563509.1 PREDICTED: 22.0 kDa class IV heat shock protein-like [Capsicum annuum]
CaDEM09G04050	3.04	2.58	2.67	4.88	6.64	7.46	-1.3382	2.31e-14	4.06e-13	chr9:17255891-17257205:-	CaDEM09G04050	NA	GST, gst; glutathione S-transferase [EC:2.5.1.18]; K00799	XP_016541407.1 PREDICTED: probable glutathione S-transferase [Capsicum annuum]
CaDEM11G21640	1.45	1.83	2.58	4.9	4.73	4.63	-1.43906	4.33e-11	5.84e-10	chr11:261121157-261121967:-	CaDEM11G21640	71;GO:0001101,biological_process response to acid chemical;GO:0003674,molecular_function molecular_function;GO:0003676,molecular_function nucleic acid binding;GO:0003677,molecular_function DNA binding;GO:0003700,molecular_function DNA-binding transcription factor activity;GO:0005488,molecular_function binding;GO:0006082,biological_process organic acid metabolic process;GO:0006355,biological_proce…	NA	PHT68900.1 hypothetical protein T459_28387 [Capsicum annuum]
CaDEM03G20790	2.39	2.58	2.57	4.95	5.31	4.91	-1.15146	1.13e-27	4.04e-26	chr3:171362322-171365174:-	CaDEM03G20790	94;GO:0000271,biological_process polysaccharide biosynthetic process;GO:0003674,molecular_function molecular_function;GO:0003824,molecular_function catalytic activity;GO:0005575,cellular_component cellular_component;GO:0005622,cellular_component intracellular;GO:0005623,cellular_component cell;GO:0005737,cellular_component cytoplasm;GO:0005794,cellular_component Golgi apparatus;GO:0005975,biologi…	NA	XP_016564887.1 PREDICTED: protein ESKIMO 1-like [Capsicum annuum]
CaDEM01G09210	3.06	2.4	2.13	5.06	5.93	4.6	-1.17144	8.68e-10	1.02e-08	chr1:22956686-22957641:+	CaDEM01G09210	NA	NA	XP_016554312.1 PREDICTED: NAC domain-containing protein 101-like [Capsicum annuum]
CaDEM01G15990	0.42	0.44	0.69	5.1	6.05	3.91	-3.42778	6.3e-33	2.71e-31	chr1:60679673-60680648:+	CaDEM01G15990	NA	NA	XP_016555180.1 PREDICTED: uncharacterized protein LOC107854666 [Capsicum annuum]
CaDEM09G01260	18.75	17.14	16.1	5.13	5.81	6.23	1.456	1.69e-45	1.05e-43	chr9:4914316-4915807:-	CaDEM09G01260	NA	NA	PHT37840.1 hypothetical protein CQW23_21413 [Capsicum baccatum]
CaDEM10G22510	13.42	12.17	18.18	5.14	3.69	2.96	1.75455	5.26e-17	1.12e-15	chr10:228645778-228646465:+	CaDEM10G22510	NA	NA	BAD11071.1 hin1 like protein [Capsicum chinense]
CaDEM12G10880	12.31	13.31	14.33	5.17	6.36	4.56	1.16377	1.85e-22	5.21e-21	chr12:49855598-49857062:-	CaDEM12G10880	NA	NA	XP_016552132.1 PREDICTED: nodulation-signaling pathway 2 protein-like [Capsicum annuum]
CaDEM01G17110	14.81	14.73	13.67	5.19	5.92	5.89	1.20371	5.35e-33	2.33e-31	chr1:66270781-66272185:+	CaDEM01G17110	31;GO:0003674,molecular_function molecular_function;GO:0005215,molecular_function transporter activity;GO:0005488,molecular_function binding;GO:0005515,molecular_function protein binding;GO:0005575,cellular_component cellular_component;GO:0005623,cellular_component cell;GO:0005886,cellular_component plasma membrane;GO:0005887,cellular_component integral component of plasma membrane;GO:0006810,bio…	NA	XP_016576201.1 PREDICTED: probable polyamine transporter At3g13620 [Capsicum annuum]
CaDEM03G31360	2	2.16	2.86	5.19	4.54	3.79	-1.08995	9.72e-10	1.14e-08	chr3:257988101-257989713:+	CaDEM03G31360	NA	NA	XP_016567737.1 PREDICTED: NAC domain-containing protein 83-like [Capsicum annuum]
CaDEM07G20060	19.88	21.34	17.13	5.28	3.24	3.26	2.19193	7.01e-22	1.92e-20	chr7:231777676-231777949:+	CaDEM07G20060	NA	NA	XP_016557242.1 PREDICTED: uncharacterized protein LOC107856783 [Capsicum annuum]
CaDEM04G19260	12.93	12.4	12.06	5.34	5.49	5.53	1.05262	1.13e-84	1.5e-82	chr4:223329070-223338796:+	CaDEM04G19260	8;GO:0005575,cellular_component cellular_component;GO:0005622,cellular_component intracellular;GO:0005623,cellular_component cell;GO:0005737,cellular_component cytoplasm;GO:0005829,cellular_component cytosol;GO:0044424,cellular_component intracellular part;GO:0044444,cellular_component cytoplasmic part;GO:0044464,cellular_component cell part	NA	XP_016569201.1 PREDICTED: F-box protein At1g78280 isoform X1 [Capsicum annuum]
CaDEM02G17150	13.73	14	16.18	5.38	3.96	4.7	1.51057	2.45e-34	1.13e-32	chr2:143806596-143807950:+	CaDEM02G17150	110;GO:0000003,biological_process reproduction;GO:0000323,cellular_component lytic vacuole;GO:0000325,cellular_component plant-type vacuole;GO:0002376,biological_process immune system process;GO:0003006,biological_process developmental process involved in reproduction;GO:0003674,molecular_function molecular_function;GO:0003824,molecular_function catalytic activity;GO:0004175,molecular_function en…	NA	XP_016559750.1 PREDICTED: zingipain-2-like [Capsicum annuum]
CaDEM01G46520	1.41	1.72	1.41	5.43	5	5.47	-1.93656	1.53e-82	1.96e-80	chr1:318213235-318218333:-	CaDEM01G46520	52;GO:0003674,molecular_function molecular_function;GO:0003824,molecular_function catalytic activity;GO:0005575,cellular_component cellular_component;GO:0005576,cellular_component extracellular region;GO:0005615,cellular_component extracellular space;GO:0005622,cellular_component intracellular;GO:0005623,cellular_component cell;GO:0005737,cellular_component cytoplasm;GO:0005773,cellular_component…	CKX; cytokinin dehydrogenase [EC:1.5.99.12]; K00279	XP_016557739.1 PREDICTED: cytokinin dehydrogenase 3-like isoform X2 [Capsicum annuum]
CaDEM06G26730	1.77	1.55	2.66	5.45	3.44	3.16	-1.15554	0.000304685	0.00146847	chr6:235386689-235387152:-	CaDEM06G26730	NA	NA	PHT28856.1 hypothetical protein CQW23_31534 [Capsicum baccatum]
CaDEM06G06130	15.36	13.87	13.48	5.49	8.28	4.85	1.04478	3.49e-08	3.4e-07	chr6:41770746-41771166:+	CaDEM06G06130	NA	NA	XP_016577202.1 PREDICTED: josephin-like protein [Capsicum annuum]
CaDEM03G09390	2.05	2.96	3.03	5.52	5.26	4.4	-1.05647	8.55e-06	5.79e-05	chr3:29931866-29932415:+	CaDEM03G09390	NA	NA	XP_016567993.1 PREDICTED: uncharacterized protein LOC107866450 [Capsicum annuum]
CaDEM07G21100	16.18	20.3	17.91	5.56	5.58	4.35	1.67356	1.34e-28	4.98e-27	chr7:236722256-236722943:+	CaDEM07G21100	NA	NA	PHT76636.1 hypothetical protein T459_20158 [Capsicum annuum]
CaDEM03G33970	2.79	2.24	2.63	5.58	5.38	4.62	-1.16559	1.07e-16	2.21e-15	chr3:265831745-265833618:-	CaDEM03G33970	NA	NA	XP_016563804.1 PREDICTED: uncharacterized protein LOC107862683 [Capsicum annuum]
CaDEM03G07550	24.45	25.37	24.93	5.63	4.97	5.79	2.05256	3.14e-245	1.67e-242	chr3:22912183-22916930:-	CaDEM03G07550	41;GO:0001101,biological_process response to acid chemical;GO:0003674,molecular_function molecular_function;GO:0003700,molecular_function DNA-binding transcription factor activity;GO:0005575,cellular_component cellular_component;GO:0005622,cellular_component intracellular;GO:0005623,cellular_component cell;GO:0005634,cellular_component nucleus;GO:0006355,biological_process regulation of transcrip…	NA	XP_016566532.1 PREDICTED: transcription factor bHLH92-like isoform X2 [Capsicum annuum]
CaDEM02G05910	32.71	30.95	35.02	5.63	7	7.72	2.1276	1.12e-103	1.82e-101	chr2:84085247-84086426:-	CaDEM02G05910	6;GO:0005575,cellular_component cellular_component;GO:0005623,cellular_component cell;GO:0005886,cellular_component plasma membrane;GO:0016020,cellular_component membrane;GO:0044464,cellular_component cell part;GO:0071944,cellular_component cell periphery	NA	XP_016558112.1 PREDICTED: cytochrome b561 and DOMON domain-containing protein At5g47530-like [Capsicum annuum]
CaDEM11G07630	18.24	16.57	17.03	5.68	5.51	4.89	1.55037	7.6e-60	6.46e-58	chr11:32666609-32668235:+	CaDEM11G07630	NA	NA	PHT67828.1 hypothetical protein T459_27315 [Capsicum annuum]
CaDEM03G41330	1.99	2.9	2.72	5.76	5.31	5.4	-1.25301	4.55e-26	1.5e-24	chr3:281605872-281610074:+	CaDEM03G41330	74;GO:0000981,molecular_function DNA-binding transcription factor activity, RNA polymerase II-specific;GO:0001101,biological_process response to acid chemical;GO:0003674,molecular_function molecular_function;GO:0003700,molecular_function DNA-binding transcription factor activity;GO:0006355,biological_process regulation of transcription, DNA-templated;GO:0006357,biological_process regulation of tr…	NA	PHT88512.1 AP2-like ethylene-responsive transcription factor [Capsicum annuum]
CaDEM12G22800	13.23	13.92	15.58	5.9	4.22	6.18	1.25369	3.32e-11	4.53e-10	chr12:229340611-229341002:-	CaDEM12G22800	NA	NA	XP_016549145.1 PREDICTED: LOW QUALITY PROTEIN: uncharacterized protein LOC107848955 [Capsicum annuum]
CaDEM02G30620	2.54	2.56	2.66	6.07	6.04	5.82	-1.34874	3.14e-35	1.52e-33	chr2:169159282-169161598:+	CaDEM02G30620	84;GO:0000166,molecular_function nucleotide binding;GO:0001101,biological_process response to acid chemical;GO:0003674,molecular_function molecular_function;GO:0003824,molecular_function catalytic activity;GO:0004657,molecular_function proline dehydrogenase activity;GO:0005488,molecular_function binding;GO:0005575,cellular_component cellular_component;GO:0005622,cellular_component intracellular;G…	PRODH, fadM, putB; proline dehydrogenase [EC:1.5.5.2]; K00318	XP_016555996.1 PREDICTED: proline dehydrogenase 2, mitochondrial-like [Capsicum annuum]
CaDEM01G04780	2.43	2.09	3.67	6.07	4.24	4.58	-1.01291	0.000101088	0.000552504	chr1:9863741-9864311:-	CaDEM01G04780	NA	NA	XP_016552981.1 PREDICTED: uncharacterized protein LOC107852458 [Capsicum annuum]
CaDEM05G21570	13.14	11.49	12.31	6.11	4.6	5.39	1.06655	7.02e-15	1.28e-13	chr5:236017727-236018612:+	CaDEM05G21570	53;GO:0002682,biological_process regulation of immune system process;GO:0002683,biological_process negative regulation of immune system process;GO:0003674,molecular_function molecular_function;GO:0003676,molecular_function nucleic acid binding;GO:0003677,molecular_function DNA binding;GO:0003680,molecular_function AT DNA binding;GO:0003690,molecular_function double-stranded DNA binding;GO:0003700…	NA	XP_016573529.1 PREDICTED: AT-hook motif nuclear-localized protein 15 [Capsicum annuum]
CaDEM01G39910	1.63	1.33	1.71	6.13	4.38	3.64	-1.73665	4.58e-14	7.83e-13	chr1:259760372-259761596:+	CaDEM01G39910	47;GO:0001101,biological_process response to acid chemical;GO:0003674,molecular_function molecular_function;GO:0003824,molecular_function catalytic activity;GO:0004842,molecular_function ubiquitin-protein transferase activity;GO:0005575,cellular_component cellular_component;GO:0005622,cellular_component intracellular;GO:0005623,cellular_component cell;GO:0005737,cellular_component cytoplasm;GO:00…	NA	XP_016546161.1 PREDICTED: LOW QUALITY PROTEIN: E3 ubiquitin-protein ligase PUB23-like [Capsicum annuum]
CaDEM10G10950	8.34	6.29	6.44	6.15	1.37	2.22	1.01597	0.0078307	0.0248626	chr10:130229257-130229515:+	CaDEM10G10950	83;GO:0000003,biological_process reproduction;GO:0003006,biological_process developmental process involved in reproduction;GO:0003674,molecular_function molecular_function;GO:0003682,molecular_function chromatin binding;GO:0003700,molecular_function DNA-binding transcription factor activity;GO:0005488,molecular_function binding;GO:0005515,molecular_function protein binding;GO:0005575,cellular_com…	NA	XP_016557434.1 PREDICTED: protein RADIALIS-like 1 [Capsicum annuum]
CaDEM09G10690	1.21	1.88	1.33	6.37	1.58	6.21	-1.81254	4.8e-06	3.39e-05	chr9:91289718-91291245:-	CaDEM09G10690	107;GO:0003674,molecular_function molecular_function;GO:0005488,molecular_function binding;GO:0005515,molecular_function protein binding;GO:0005575,cellular_component cellular_component;GO:0005622,cellular_component intracellular;GO:0005623,cellular_component cell;GO:0005737,cellular_component cytoplasm;GO:0005768,cellular_component endosome;GO:0005769,cellular_component early endosome;GO:0005886…	NA	PHU07302.1 hypothetical protein BC332_23791 [Capsicum chinense]
CaDEM07G06280	14.76	14.08	16.55	6.38	4.98	5.74	1.27214	6.35e-27	2.2e-25	chr7:31668781-31669978:-	CaDEM07G06280	NA	NA	XP_016556210.1 PREDICTED: B3 domain-containing protein At1g05920-like [Capsicum annuum]
CaDEM03G26230	2.4	2.99	1.81	6.4	6.36	7.01	-1.5756	5.78e-22	1.59e-20	chr3:232935407-232936668:-	CaDEM03G26230	NA	NA	XP_016559174.1 PREDICTED: uncharacterized protein LOC107858884 [Capsicum annuum]
CaDEM01G12270	3.25	3.05	3.23	6.63	7.3	7.08	-1.2839	7.58e-108	1.36e-105	chr1:42364754-42376384:+	CaDEM01G12270	25;GO:0005575,cellular_component cellular_component;GO:0005622,cellular_component intracellular;GO:0005623,cellular_component cell;GO:0005737,cellular_component cytoplasm;GO:0009507,cellular_component chloroplast;GO:0009534,cellular_component chloroplast thylakoid;GO:0009536,cellular_component plastid;GO:0009543,cellular_component chloroplast thylakoid lumen;GO:0009579,cellular_component thylakoi…	E1.10.3.1; polyphenol oxidase [EC:1.10.3.1]; K00422	XP_016573718.1 PREDICTED: polyphenol oxidase B, chloroplastic-like [Capsicum annuum]
CaDEM08G19460	2.32	3.72	3.15	6.71	7.5	6.63	-1.31867	1.29e-17	2.85e-16	chr8:160364515-160366041:-	CaDEM08G19460	NA	E2.3.1.133, HCT; shikimate O-hydroxycinnamoyltransferase [EC:2.3.1.133]; K13065	XP_016539279.1 PREDICTED: acetyl-CoA-benzylalcohol acetyltransferase-like [Capsicum annuum]
CaDEM11G01550	18.9	19.47	22.55	6.75	4.39	5.96	1.70081	1.65e-20	4.28e-19	chr11:4743113-4743476:+	CaDEM11G01550	NA	NA	PHT67352.1 hypothetical protein T459_26839 [Capsicum annuum]
CaDEM10G20030	13.3	11.98	12.48	6.8	4.62	3.96	1.17071	1.14e-10	1.48e-09	chr10:219146554-219147116:-	CaDEM10G20030	NA	SAUR; SAUR family protein; K14488	XP_016544831.1 PREDICTED: auxin-responsive protein SAUR36-like [Capsicum annuum]
CaDEM02G26800	5.1	4.09	4.34	6.93	7.78	10.09	-1.01473	6.89e-09	7.38e-08	chr2:162423611-162424475:+	CaDEM02G26800	NA	NA	PHU27211.1 putative serine/threonine-protein kinase WNK7 [Capsicum chinense]
CaDEM07G19130	2.67	1.58	2.9	6.97	6.38	5.75	-1.57194	1.13e-13	1.88e-12	chr7:226309598-226310384:-	CaDEM07G19130	NA	NA	XP_006360551.1 PREDICTED: uncharacterized protein LOC102604346 [Solanum tuberosum]
CaDEM08G08470	20.75	28.67	24.18	7.03	5.59	5.09	1.92338	6.91e-35	3.28e-33	chr8:134693965-134694703:+	CaDEM08G08470	NA	NA	NP_001311493.1 tyramine N-feruloyltransferase 4/11-like [Capsicum annuum]
CaDEM01G41380	16.55	15.43	12.35	7.11	4.81	7.36	1.0789	6.96e-07	5.65e-06	chr1:274809978-274810272:+	CaDEM01G41380	NA	SUMO, SMT3; small ubiquitin-related modifier; K12160	PHT95591.1 Small ubiquitin-related modifier 1 [Capsicum annuum]
CaDEM01G37880	3.68	3.23	3.31	7.13	7.89	6.65	-1.22575	5.76e-29	2.19e-27	chr1:254892923-254895248:+	CaDEM01G37880	NA	hemA; glutamyl-tRNA reductase [EC:1.2.1.70]; K02492	PHT95324.1 Glutamyl-tRNA reductase 1, chloroplastic [Capsicum annuum]
CaDEM07G24730	24.06	30.46	19.7	7.19	7.58	5.84	1.71249	4.14e-18	9.4e-17	chr7:251084494-251084875:-	CaDEM07G24730	NA	NA	NA
CaDEM07G18290	13.6	15.75	16.07	7.29	5.65	6.04	1.1251	1.71e-20	4.44e-19	chr7:218132645-218133782:-	CaDEM07G18290	NA	NA	PHT64614.1 hypothetical protein T459_29039 [Capsicum annuum]
CaDEM11G02140	18.66	17.01	17.81	7.32	8.54	6.67	1.10118	8.33e-17	1.74e-15	chr11:6897895-6898496:-	CaDEM11G02140	6;GO:0003674,molecular_function molecular_function;GO:0003824,molecular_function catalytic activity;GO:0008150,biological_process biological_process;GO:0008152,biological_process metabolic process;GO:0009056,biological_process catabolic process;GO:0016787,molecular_function hydrolase activity	NA	XP_016546592.1 PREDICTED: probable carboxylesterase 6 [Capsicum annuum]
CaDEM01G26650	4.31	4.22	4.2	7.46	7.87	7.92	-1.01006	3.76e-24	1.14e-22	chr1:179470062-179471965:+	CaDEM01G26650	NA	MAN; mannan endo-1,4-beta-mannosidase [EC:3.2.1.78]; K19355	XP_016556546.1 PREDICTED: mannan endo-1,4-beta-mannosidase 5-like [Capsicum annuum]
CaDEM04G22850	2.73	2.81	3.42	7.54	5.97	6.72	-1.31622	3.23e-14	5.6e-13	chr4:236518968-236519886:-	CaDEM04G22850	NA	CYP81E; isoflavone/4'-methoxyisoflavone 2'-hydroxylase [EC:1.14.14.90 1.14.14.89]; K13260; CYP92A6; typhasterol/6-deoxotyphasterol 2alpha-hydroxylase; K20623	XP_016568838.1 PREDICTED: isoflavone 2'-hydroxylase-like [Capsicum annuum]
CaDEM08G24810	0	0	0	7.7	5.29	6.25	-8.76345	4.83e-36	2.41e-34	chr8:171047727-171048195:-	CaDEM08G24810	NA	NA	PHT63977.1 hypothetical protein T459_32078 [Capsicum annuum]
CaDEM04G13220	17.08	15.87	16.13	7.79	6.48	6.44	1.11131	8.3e-32	3.44e-30	chr4:177746574-177748184:+	CaDEM04G13220	NA	CYP92A6; typhasterol/6-deoxotyphasterol 2alpha-hydroxylase; K20623	XP_016569617.1 PREDICTED: flavonoid 3'-monooxygenase-like [Capsicum annuum]
CaDEM03G45200	3.18	3.41	4.22	7.82	7.66	6.31	-1.15818	4.5e-13	7.13e-12	chr3:288286748-288287826:+	CaDEM03G45200	41;GO:0003674,molecular_function molecular_function;GO:0003824,molecular_function catalytic activity;GO:0004427,molecular_function inorganic diphosphatase activity;GO:0006793,biological_process phosphorus metabolic process;GO:0006796,biological_process phosphate-containing compound metabolic process;GO:0006950,biological_process response to stress;GO:0007154,biological_process cell communication;…	PHOSPHO1; phosphoethanolamine/phosphocholine phosphatase [EC:3.1.3.75]; K06124; PHOSPHO2; pyridoxal phosphate phosphatase PHOSPHO2 [EC:3.1.3.74]; K13248	PHT62156.1 Inorganic pyrophosphatase 1 [Capsicum annuum]
CaDEM06G07430	62.43	60.25	64.71	8.02	6.91	7.48	2.92773	0	0	chr6:60544988-60547872:+	CaDEM06G07430	NA	HSP90A, htpG; molecular chaperone HtpG; K04079	XP_016575736.1 PREDICTED: heat shock protein 83 [Capsicum annuum]
CaDEM01G31670	35.06	40.31	41.24	8.14	6.45	8.32	2.2127	8.77e-68	8.29e-66	chr1:208813116-208813674:+	CaDEM01G31670	NA	NA	XP_016561803.1 PREDICTED: uncharacterized protein LOC107860829 [Capsicum annuum]
CaDEM12G02960	4.5	2.97	4.92	8.17	7.14	7.63	-1.03927	8.7e-09	9.16e-08	chr12:6396232-6397132:+	CaDEM12G02960	34;GO:0005575,cellular_component cellular_component;GO:0005622,cellular_component intracellular;GO:0005623,cellular_component cell;GO:0005737,cellular_component cytoplasm;GO:0005783,cellular_component endoplasmic reticulum;GO:0005789,cellular_component endoplasmic reticulum membrane;GO:0008150,biological_process biological_process;GO:0008152,biological_process metabolic process;GO:0009058,biologi…	NA	XP_016549601.1 PREDICTED: cytochrome P450 CYP736A12-like [Capsicum annuum]
CaDEM06G24300	17.87	19.57	18.05	8.18	9.16	6.99	1.04869	7.5e-34	3.39e-32	chr6:229261971-229264456:+	CaDEM06G24300	NA	NA	XP_016578363.1 PREDICTED: probable endo-1,3(4)-beta-glucanase ARB_01444 [Capsicum annuum]
CaDEM12G17570	3.74	4.12	3.15	8.21	8.62	7.18	-1.25072	4.19e-17	9.01e-16	chr12:166991315-166992369:+	CaDEM12G17570	NA	NA	XP_016551341.1 PREDICTED: short-chain dehydrogenase/reductase 2b-like isoform X1 [Capsicum annuum]
CaDEM05G21590	18.43	17.35	17.87	8.24	7.88	7.49	1.04593	2.57e-43	1.49e-41	chr5:236053662-236055735:+	CaDEM05G21590	20;GO:0002229,biological_process defense response to oomycetes;GO:0002239,biological_process response to oomycetes;GO:0005575,cellular_component cellular_component;GO:0005623,cellular_component cell;GO:0005886,cellular_component plasma membrane;GO:0006950,biological_process response to stress;GO:0006952,biological_process defense response;GO:0008150,biological_process biological_process;GO:000960…	NA	XP_016573530.1 PREDICTED: L-type lectin-domain containing receptor kinase S.4 [Capsicum annuum]
CaDEM01G33830	4.16	3.8	3.67	8.26	7.86	8.09	-1.19449	3.68e-66	3.38e-64	chr1:228968909-228974564:-	CaDEM01G33830	NA	RANGAP1; Ran GTPase-activating protein 1; K14319	XP_016541409.1 PREDICTED: uncharacterized protein LOC107842165 isoform X1 [Capsicum annuum]
CaDEM12G05740	29.76	30.06	29.67	8.35	6.46	6.56	1.93712	4.8e-50	3.31e-48	chr12:15547238-15547713:+	CaDEM12G05740	NA	SKP1, CBF3D; S-phase kinase-associated protein 1; K03094	PHT64309.1 SKP1-like protein 14 [Capsicum annuum]
CaDEM02G29690	2.29	2.14	3.98	8.49	7.63	9.28	-1.75899	1.95e-15	3.69e-14	chr2:167628268-167628871:+	CaDEM02G29690	46;GO:0003674,molecular_function molecular_function;GO:0003700,molecular_function DNA-binding transcription factor activity;GO:0006355,biological_process regulation of transcription, DNA-templated;GO:0006950,biological_process response to stress;GO:0006952,biological_process defense response;GO:0008150,biological_process biological_process;GO:0009605,biological_process response to external stimul…	NA	XP_016554669.1 PREDICTED: ethylene-responsive transcription factor ERF096-like [Capsicum annuum]
CaDEM02G32660	26.03	25.65	25.27	8.93	8.74	10.24	1.32361	5.69e-104	9.43e-102	chr2:172591226-172595680:-	CaDEM02G32660	22;GO:0003674,molecular_function molecular_function;GO:0003824,molecular_function catalytic activity;GO:0004553,molecular_function hydrolase activity, hydrolyzing O-glycosyl compounds;GO:0004565,molecular_function beta-galactosidase activity;GO:0005575,cellular_component cellular_component;GO:0005618,cellular_component cell wall;GO:0005622,cellular_component intracellular;GO:0005623,cellular_comp…	NA	XP_016561438.1 PREDICTED: beta-galactosidase 15-like [Capsicum annuum]
CaDEM08G17780	36.99	34.18	32.58	8.95	8.87	10.81	1.71778	7.44e-32	3.1e-30	chr8:157680620-157680926:+	CaDEM08G17780	NA	NA	XP_016539049.1 PREDICTED: agamous-like MADS-box protein AGL103 [Capsicum annuum]
CaDEM03G23470	2.46	2.61	3.57	8.97	7.73	8.65	-1.70115	2.93e-18	6.72e-17	chr3:207659064-207659667:-	CaDEM03G23470	NA	NA	NP_001311843.1 21 kDa protein-like precursor [Capsicum annuum]
CaDEM07G28330	17.94	20.87	16.95	9.07	4.71	5.3	1.42647	8.19e-14	1.37e-12	chr7:260667119-260667707:-	CaDEM07G28330	NA	NA	PHT77242.1 hypothetical protein T459_20764 [Capsicum annuum]
CaDEM03G39000	21.47	21.29	22.18	9.17	9.68	9.69	1.04406	5.34e-73	5.81e-71	chr3:277645063-277648311:-	CaDEM03G39000	79;GO:0000302,biological_process response to reactive oxygen species;GO:0005575,cellular_component cellular_component;GO:0005622,cellular_component intracellular;GO:0005623,cellular_component cell;GO:0005737,cellular_component cytoplasm;GO:0006417,biological_process regulation of translation;GO:0006950,biological_process response to stress;GO:0006979,biological_process response to oxidative stres…	NA	XP_016563284.1 PREDICTED: chaperone protein ClpB1-like [Capsicum annuum]
CaDEM02G21910	2.69	2.96	2.69	9.2	8.12	8.78	-1.77938	3.02e-106	5.32e-104	chr2:154240319-154245469:-	CaDEM02G21910	NA	pel; pectate lyase [EC:4.2.2.2]; K01728	PHT90798.1 putative pectate lyase 16 [Capsicum annuum]
CaDEM02G29930	47.49	51.23	51.11	9.26	9.25	8	2.35981	1.16e-266	7.57e-264	chr2:168004411-168006241:+	CaDEM02G29930	15;GO:0003674,molecular_function molecular_function;GO:0003824,molecular_function catalytic activity;GO:0004620,molecular_function phospholipase activity;GO:0005575,cellular_component cellular_component;GO:0005622,cellular_component intracellular;GO:0005623,cellular_component cell;GO:0005737,cellular_component cytoplasm;GO:0016020,cellular_component membrane;GO:0016298,molecular_function lipase a…	NA	NP_001311718.1 patatin-like protein 3 precursor [Capsicum annuum]
CaDEM12G28850	4.18	4.86	4.75	9.41	9.23	8.72	-1.12769	6.42e-23	1.86e-21	chr12:253962896-253964282:-	CaDEM12G28850	NA	NA	NA
CaDEM03G00220	57.87	56.49	63.28	9.44	9.17	11.38	2.42438	4.71e-169	1.59e-166	chr3:521944-522967:+	CaDEM03G00220	NA	NA	XP_016566249.1 PREDICTED: vicilin-like seed storage protein At2g18540 [Capsicum annuum]
CaDEM04G15450	3.93	3.93	3.08	9.52	8.63	8.43	-1.40688	5.94e-38	3.08e-36	chr4:198479161-198481456:-	CaDEM04G15450	47;GO:0003674,molecular_function molecular_function;GO:0005215,molecular_function transporter activity;GO:0005575,cellular_component cellular_component;GO:0005622,cellular_component intracellular;GO:0005623,cellular_component cell;GO:0005737,cellular_component cytoplasm;GO:0005886,cellular_component plasma membrane;GO:0005887,cellular_component integral component of plasma membrane;GO:0005938,cel…	NA	XP_016571598.1 PREDICTED: WAT1-related protein At1g43650-like [Capsicum annuum]
CaDEM07G21120	5.44	5.25	5.03	9.72	9.75	10.21	-1.05479	5.69e-73	6.15e-71	chr7:236741491-236747883:+	CaDEM07G21120	18;GO:0005575,cellular_component cellular_component;GO:0005618,cellular_component cell wall;GO:0005623,cellular_component cell;GO:0005911,cellular_component cell-cell junction;GO:0006949,biological_process syncytium formation;GO:0008150,biological_process biological_process;GO:0009506,cellular_component plasmodesma;GO:0009653,biological_process anatomical structure morphogenesis;GO:0009987,biolog…	NA	XP_016580760.1 PREDICTED: expansin-B3-like [Capsicum annuum]
CaDEM02G32370	181.37	179.95	171.41	9.87	8.95	5.3	4.33156	0	0	chr2:172109493-172109829:-	CaDEM02G32370	NA	NA	PHT91869.1 Non-specific lipid-transfer protein 1 [Capsicum annuum]
CaDEM08G03320	3.4	4.17	4.57	9.95	9.6	7.62	-1.30518	5.55e-14	9.44e-13	chr8:51818317-51819085:-	CaDEM08G03320	NA	NA	XP_016582127.1 PREDICTED: LOB domain-containing protein 22-like [Capsicum annuum]
CaDEM07G03180	3.04	4.02	2.55	10.06	8.06	8	-1.55468	3.73e-16	7.41e-15	chr7:11444714-11445438:-	CaDEM07G03180	NA	NA	PHT75352.1 hypothetical protein T459_18874 [Capsicum annuum]
CaDEM05G17360	5.88	5.16	5.58	10.15	10.98	10.91	-1.0889	2.23e-56	1.73e-54	chr5:199058847-199063436:-	CaDEM05G17360	NA	IPO5, KPNB3, RANBP5; importin-5; K20222	PHT48370.1 hypothetical protein CQW23_12578 [Capsicum baccatum]
CaDEM02G32670	21.73	24.89	24.24	10.27	10.01	7.52	1.21141	5.02e-14	8.56e-13	chr2:172628180-172628510:+	CaDEM02G32670	NA	NA	PHT91834.1 hypothetical protein T459_06947 [Capsicum annuum]
CaDEM01G27900	5.96	6.04	5.68	10.28	13.74	15.07	-1.28545	9.8e-13	1.52e-11	chr1:190596013-190596511:+	CaDEM01G27900	NA	NA	PHT93566.1 hypothetical protein T459_01448 [Capsicum annuum]
CaDEM03G04230	18.97	21.42	14.18	10.38	6.8	7.85	1.00769	1.23e-05	8.09e-05	chr3:11908627-11908870:+	CaDEM03G04230	NA	NA	PHT26308.1 hypothetical protein CQW23_34078 [Capsicum baccatum]
CaDEM06G00560	26.56	29.14	26.72	10.43	9.37	8.95	1.38567	3.83e-48	2.53e-46	chr6:815874-816869:-	CaDEM06G00560	101;GO:0000302,biological_process response to reactive oxygen species;GO:0001101,biological_process response to acid chemical;GO:0002831,biological_process regulation of response to biotic stimulus;GO:0005575,cellular_component cellular_component;GO:0005622,cellular_component intracellular;GO:0005623,cellular_component cell;GO:0005634,cellular_component nucleus;GO:0005737,cellular_component cytop…	NA	PHT61220.1 hypothetical protein T459_34940 [Capsicum annuum]
CaDEM04G16530	56.18	56.97	59.07	10.52	11.41	11.14	2.23679	3.33e-283	2.32e-280	chr4:206658727-206660200:+	CaDEM04G16530	NA	NA	XP_016556111.1 PREDICTED: sugar carrier protein C-like isoform X1 [Capsicum annuum]
CaDEM08G25620	2.2	2.53	2.64	10.56	10.13	9.48	-2.16595	1.1e-21	2.96e-20	chr8:172403822-172404218:+	CaDEM08G25620	NA	NA	PHT97844.1 hypothetical protein BC332_33212 [Capsicum chinense]
CaDEM12G21340	3.31	3.67	3.64	10.67	8.58	8.8	-1.53738	1.56e-59	1.32e-57	chr12:218054556-218059824:-	CaDEM12G21340	60;GO:0001101,biological_process response to acid chemical;GO:0003674,molecular_function molecular_function;GO:0003712,molecular_function transcription coregulator activity;GO:0003714,molecular_function transcription corepressor activity;GO:0005575,cellular_component cellular_component;GO:0005622,cellular_component intracellular;GO:0005623,cellular_component cell;GO:0005634,cellular_component nuc…	JAZ; jasmonate ZIM domain-containing protein; K13464	XP_016552339.1 PREDICTED: protein TIFY 10B isoform X2 [Capsicum annuum]
CaDEM07G27510	29.75	30.97	32.4	10.68	12.04	13.2	1.23003	5.72e-60	4.88e-58	chr7:258134495-258136244:-	CaDEM07G27510	NA	NA	XP_016581328.1 PREDICTED: scarecrow-like protein 21 [Capsicum annuum]
CaDEM08G09780	26.43	25.57	26.78	10.71	11.08	9.7	1.18215	8.49e-86	1.14e-83	chr8:140918284-140921595:+	CaDEM08G09780	31;GO:0005575,cellular_component cellular_component;GO:0005576,cellular_component extracellular region;GO:0005622,cellular_component intracellular;GO:0005623,cellular_component cell;GO:0005737,cellular_component cytoplasm;GO:0005829,cellular_component cytosol;GO:0005886,cellular_component plasma membrane;GO:0006950,biological_process response to stress;GO:0006952,biological_process defense respon…	NA	AAD53078.1 water stress-induced ER5 protein [Capsicum annuum]
CaDEM03G40590	42.49	42.24	42.9	10.86	10.53	10.38	1.86757	1.9e-213	8.16e-211	chr3:280347460-280349286:-	CaDEM03G40590	NA	NA	XP_016562883.1 PREDICTED: probable WRKY transcription factor 40 [Capsicum annuum]
CaDEM04G27050	4.36	5	4.04	10.87	7.03	7.12	-1.01739	1.38e-05	9.03e-05	chr4:245860613-245861024:+	CaDEM04G27050	NA	NA	XP_016571404.1 PREDICTED: heavy metal-associated isoprenylated plant protein 3-like [Capsicum annuum]
CaDEM01G02120	7.85	7.03	6.72	10.9	14.22	15.4	-1.04729	1.84e-20	4.76e-19	chr1:3918282-3920571:+	CaDEM01G02120	NA	ACS1_2_6; 1-aminocyclopropane-1-carboxylate synthase 1/2/6 [EC:4.4.1.14]; K20772; ACS; 1-aminocyclopropane-1-carboxylate synthase [EC:4.4.1.14]; K01762	XP_016566390.1 PREDICTED: 1-aminocyclopropane-1-carboxylate synthase-like [Capsicum annuum]
CaDEM08G20260	25.9	26	27.7	11.01	12.24	12.35	1.01538	1.27e-34	5.94e-33	chr8:161940237-161941350:+	CaDEM08G20260	NA	NA	XP_016581980.1 PREDICTED: uncharacterized protein LOC107879461 [Capsicum annuum]
CaDEM08G21230	5.32	3.72	4.33	11.02	5.68	8.46	-1.04212	1.29e-05	8.48e-05	chr8:163982105-163982759:-	CaDEM08G21230	NA	NA	XP_016582355.1 PREDICTED: uncharacterized protein LOC107879947 isoform X2 [Capsicum annuum]
CaDEM12G05190	6.06	5.79	5.71	11.08	10.48	11.53	-1.04989	1.42e-37	7.26e-36	chr12:12875903-12878369:-	CaDEM12G05190	92;GO:0000003,biological_process reproduction;GO:0000375,biological_process RNA splicing, via transesterification reactions;GO:0000377,biological_process RNA splicing, via transesterification reactions with bulged adenosine as nucleophile;GO:0000398,biological_process mRNA splicing, via spliceosome;GO:0003006,biological_process developmental process involved in reproduction;GO:0003674,molecular_f…	DHX16; pre-mRNA-splicing factor ATP-dependent RNA helicase DHX16 [EC:3.6.4.13]; K12813	XP_016552442.1 PREDICTED: pre-mRNA-splicing factor ATP-dependent RNA helicase DEAH1-like [Capsicum annuum]
CaDEM09G02950	5.19	5.71	5.27	11.38	11.35	11.49	-1.21937	1.95e-109	3.56e-107	chr9:11628643-11638190:-	CaDEM09G02950	41;GO:0005575,cellular_component cellular_component;GO:0005622,cellular_component intracellular;GO:0005623,cellular_component cell;GO:0005737,cellular_component cytoplasm;GO:0005783,cellular_component endoplasmic reticulum;GO:0005788,cellular_component endoplasmic reticulum lumen;GO:0005886,cellular_component plasma membrane;GO:0008150,biological_process biological_process;GO:0012505,cellular_com…	DNAJC3; DnaJ homolog subfamily C member 3; K09523	XP_016553529.1 PREDICTED: dnaJ protein P58IPK homolog isoform X1 [Capsicum annuum]
CaDEM02G21330	3.39	3.21	3.27	11.38	9.07	8.98	-1.71616	2.1e-91	3.04e-89	chr2:153071067-153086028:+	CaDEM02G21330	47;GO:0003674,molecular_function molecular_function;GO:0003824,molecular_function catalytic activity;GO:0004857,molecular_function enzyme inhibitor activity;GO:0005575,cellular_component cellular_component;GO:0005618,cellular_component cell wall;GO:0005622,cellular_component intracellular;GO:0005623,cellular_component cell;GO:0005737,cellular_component cytoplasm;GO:0005773,cellular_component vacu…	E3.1.1.11; pectinesterase [EC:3.1.1.11]; K01051	PHT90741.1 hypothetical protein T459_05854 [Capsicum annuum]
CaDEM05G08170	25.31	24.43	28.29	11.39	8.64	11.15	1.18629	4.76e-15	8.79e-14	chr5:38168392-38168740:+	CaDEM05G08170	42;GO:0000209,biological_process protein polyubiquitination;GO:0003674,molecular_function molecular_function;GO:0003824,molecular_function catalytic activity;GO:0004842,molecular_function ubiquitin-protein transferase activity;GO:0006464,biological_process cellular protein modification process;GO:0006508,biological_process proteolysis;GO:0006511,biological_process ubiquitin-dependent protein cata…	NA	XP_016574073.1 PREDICTED: E3 ubiquitin-protein ligase ATL59 [Capsicum annuum]
CaDEM09G08830	32.15	29.9	29.44	11.56	12.45	12.46	1.18609	1.4e-80	1.74e-78	chr9:58468173-58470537:+	CaDEM09G08830	87;GO:0003674,molecular_function molecular_function;GO:0003824,molecular_function catalytic activity;GO:0005575,cellular_component cellular_component;GO:0005576,cellular_component extracellular region;GO:0005622,cellular_component intracellular;GO:0005623,cellular_component cell;GO:0005737,cellular_component cytoplasm;GO:0005829,cellular_component cytosol;GO:0005975,biological_process carbohydrat…	FBP, fbp; fructose-1,6-bisphosphatase I [EC:3.1.3.11]; K03841	XP_016542325.1 PREDICTED: fructose-1,6-bisphosphatase, chloroplastic-like [Capsicum annuum]
CaDEM12G02220	5.62	4.81	6.2	11.63	10.22	9.7	-1.06709	1.56e-21	4.18e-20	chr12:4829439-4831453:+	CaDEM12G02220	NA	NA	PHT99681.1 Myb-related protein [Capsicum chinense]
CaDEM09G24430	3.25	3.13	3.12	12.05	11.63	11.47	-2.02517	7.45e-189	2.74e-186	chr9:266434223-266439254:+	CaDEM09G24430	8;GO:0003674,molecular_function molecular_function;GO:0003824,molecular_function catalytic activity;GO:0008150,biological_process biological_process;GO:0008152,biological_process metabolic process;GO:0016491,molecular_function oxidoreductase activity;GO:0016701,molecular_function oxidoreductase activity, acting on single donors with incorporation of molecular oxygen;GO:0050113,molecular_function …	MIOX; inositol oxygenase [EC:1.13.99.1]; K00469	XP_016540384.1 PREDICTED: inositol oxygenase 4 [Capsicum annuum]
CaDEM10G07560	6.26	6.89	6.28	12.11	12.81	13.99	-1.13913	9.31e-26	3.02e-24	chr10:57231110-57232247:+	CaDEM10G07560	NA	NA	XP_016544196.1 PREDICTED: serine/threonine-protein kinase BLUS1-like [Capsicum annuum]
CaDEM06G22750	4.05	4.2	5.11	12.26	12.51	13.56	-1.66928	6.74e-40	3.64e-38	chr6:224587934-224588957:-	CaDEM06G22750	NA	NA	XP_016576993.1 PREDICTED: mitogen-activated protein kinase kinase kinase NPK1-like [Capsicum annuum]
CaDEM05G10740	5.44	6.46	5.44	12.32	10.39	10.71	-1.07585	1.6e-21	4.3e-20	chr5:66979325-66980840:-	CaDEM05G10740	NA	NA	XP_016572813.1 PREDICTED: WSC domain-containing protein ARB_07867-like [Capsicum annuum]
CaDEM07G12610	2.82	3.23	3.7	12.47	9.46	10.68	-1.87572	2e-17	4.39e-16	chr7:145940290-145940689:-	CaDEM07G12610	NA	NA	PHU22835.1 hypothetical protein BC332_07942 [Capsicum chinense]
CaDEM01G05940	4.49	4.56	4.2	12.65	9.66	10.66	-1.43927	3.86e-15	7.19e-14	chr1:12860373-12860886:+	CaDEM01G05940	NA	NA	PHT92733.1 hypothetical protein T459_00615 [Capsicum annuum]
CaDEM10G01650	29.6	28.97	30.75	12.76	12.01	12.33	1.1286	7.61e-70	7.66e-68	chr10:3315272-3317227:-	CaDEM10G01650	NA	NA	PHT69626.1 hypothetical protein T459_24730 [Capsicum annuum]
CaDEM08G14760	35.31	34.84	34.18	12.83	13.76	13.01	1.25668	5.58e-93	8.24e-91	chr8:151946371-151948146:-	CaDEM08G14760	3;GO:0003674,molecular_function molecular_function;GO:0005488,molecular_function binding;GO:0030246,molecular_function carbohydrate binding	NA	XP_016538706.1 PREDICTED: F-box protein PP2-B15-like isoform X1 [Capsicum annuum]
CaDEM12G22790	50.21	48.37	48.69	12.9	12.36	12.03	1.84385	1.62e-148	4.3e-146	chr12:229336938-229338117:+	CaDEM12G22790	46;GO:0000302,biological_process response to reactive oxygen species;GO:0001101,biological_process response to acid chemical;GO:0006950,biological_process response to stress;GO:0006979,biological_process response to oxidative stress;GO:0007154,biological_process cell communication;GO:0008150,biological_process biological_process;GO:0009267,biological_process cellular response to starvation;GO:000…	E1.14.17.4; aminocyclopropanecarboxylate oxidase [EC:1.14.17.4]; K05933	XP_016551165.1 PREDICTED: 1-aminocyclopropane-1-carboxylate oxidase 1 [Capsicum annuum]
CaDEM03G11930	7.45	7.28	6.98	13.17	11.92	14.78	-1.01023	8.17e-12	1.17e-10	chr3:41776598-41777162:+	CaDEM03G11930	NA	NA	PHT38493.1 hypothetical protein CQW23_22066 [Capsicum baccatum]
CaDEM01G08790	10.52	5.92	11.93	13.41	22.63	16.27	-1.04234	7.89e-05	0.000440821	chr1:21565476-21565734:+	CaDEM01G08790	58;GO:0000151,cellular_component ubiquitin ligase complex;GO:0005575,cellular_component cellular_component;GO:0005622,cellular_component intracellular;GO:0005623,cellular_component cell;GO:0005634,cellular_component nucleus;GO:0005730,cellular_component nucleolus;GO:0006139,biological_process nucleobase-containing compound metabolic process;GO:0006364,biological_process rRNA processing;GO:0006396…	UTP15; U3 small nucleolar RNA-associated protein 15; K14549	XP_016548431.1 PREDICTED: protein SLOW WALKER 1 [Capsicum annuum]
CaDEM07G17890	5.34	5.87	8.36	13.42	15.92	13.5	-1.28838	1.54e-13	2.54e-12	chr7:213137676-213138213:-	CaDEM07G17890	156;GO:0001101,biological_process response to acid chemical;GO:0001932,biological_process regulation of protein phosphorylation;GO:0001934,biological_process positive regulation of protein phosphorylation;GO:0003674,molecular_function molecular_function;GO:0003824,molecular_function catalytic activity;GO:0004672,molecular_function protein kinase activity;GO:0004674,molecular_function protein seri…	MAPKKK17_18; mitogen-activated protein kinase kinase kinase 17/18; K20716	XP_016554013.1 PREDICTED: mitogen-activated protein kinase kinase kinase A-like [Capsicum annuum]
CaDEM01G03510	5.41	6.2	6.71	13.57	10.9	11.76	-1.12221	5.84e-16	1.14e-14	chr1:7437679-7438550:+	CaDEM01G03510	NA	NA	XP_016567356.1 PREDICTED: ethylene-responsive proteinase inhibitor 1-like [Capsicum annuum]
CaDEM03G20650	33.55	32.44	33.68	13.64	16.18	14.72	1.01799	3.44e-63	3.09e-61	chr3:166375766-166378488:+	CaDEM03G20650	NA	NA	NP_001311793.1 probable WRKY transcription factor 70 [Capsicum annuum]
CaDEM02G30770	6.02	4.99	5.23	13.66	9.44	12.27	-1.24784	2.52e-08	2.5e-07	chr2:169467267-169467573:+	CaDEM02G30770	15;GO:0008150,biological_process biological_process;GO:0032879,biological_process regulation of localization;GO:0032890,biological_process regulation of organic acid transport;GO:0034762,biological_process regulation of transmembrane transport;GO:0034765,biological_process regulation of ion transmembrane transport;GO:0043269,biological_process regulation of ion transport;GO:0044070,biological_pro…	NA	XP_016558500.1 PREDICTED: protein GLUTAMINE DUMPER 6-like [Capsicum annuum]
CaDEM07G00840	4.98	5.18	5.03	13.69	13.94	14.6	-1.6142	3.56e-137	8.47e-135	chr7:3469128-3472966:-	CaDEM07G00840	NA	4CL; 4-coumarate--CoA ligase [EC:6.2.1.12]; K01904	PHT75158.1 4-coumarate--CoA ligase 1 [Capsicum annuum]
CaDEM12G29490	35.36	36.74	34.94	13.94	14.24	15.55	1.1517	1.34e-93	2.01e-91	chr12:254884303-254888042:-	CaDEM12G29490	NA	NA	PHT66956.1 hypothetical protein T459_31381 [Capsicum annuum]
CaDEM01G29770	4.4	4.52	5.36	14.01	14.25	14.26	-1.72183	6.12e-41	3.39e-39	chr1:198498140-198498943:+	CaDEM01G29770	6;GO:0005575,cellular_component cellular_component;GO:0005618,cellular_component cell wall;GO:0005623,cellular_component cell;GO:0030312,cellular_component external encapsulating structure;GO:0044464,cellular_component cell part;GO:0071944,cellular_component cell periphery	NA	XP_016555400.1 PREDICTED: germin-like protein subfamily 1 member 11 [Capsicum annuum]
CaDEM06G13830	3.7	4.07	4.68	14.1	9.75	12.44	-1.68099	2.31e-21	6.17e-20	chr6:180223880-180224642:+	CaDEM06G13830	NA	NA	XP_016577117.1 PREDICTED: ethylene-responsive transcription factor ERF016-like [Capsicum annuum]
CaDEM03G30060	7.18	8.25	7.6	14.23	14.37	15.75	-1.0831	6.03e-42	3.39e-40	chr3:254163990-254166345:-	CaDEM03G30060	35;GO:0003674,molecular_function molecular_function;GO:0005488,molecular_function binding;GO:0005575,cellular_component cellular_component;GO:0005622,cellular_component intracellular;GO:0005623,cellular_component cell;GO:0005737,cellular_component cytoplasm;GO:0006810,biological_process transport;GO:0006811,biological_process ion transport;GO:0006812,biological_process cation transport;GO:0006873…	NA	XP_016564176.1 PREDICTED: heavy metal-associated isoprenylated plant protein 3-like [Capsicum annuum]
CaDEM06G21390	6.43	5.25	5.15	14.34	9.57	8.77	-1.08425	1.94e-07	1.7e-06	chr6:220023105-220023678:-	CaDEM06G21390	NA	NA	XP_016577032.1 PREDICTED: uncharacterized protein LOC107874819 [Capsicum annuum]
CaDEM11G01630	5.98	5.68	5.21	14.37	10.94	12.61	-1.29647	1.01e-20	2.62e-19	chr11:4927547-4928480:-	CaDEM11G01630	59;GO:0000003,biological_process reproduction;GO:0000902,biological_process cell morphogenesis;GO:0003006,biological_process developmental process involved in reproduction;GO:0003674,molecular_function molecular_function;GO:0003824,molecular_function catalytic activity;GO:0004312,molecular_function fatty acid synthase activity;GO:0005575,cellular_component cellular_component;GO:0005622,cellular_c…	KCS; 3-ketoacyl-CoA synthase [EC:2.3.1.199]; K15397	XP_016547493.1 PREDICTED: 3-ketoacyl-CoA synthase 6-like [Capsicum annuum]
CaDEM06G28410	0.75	4.65	0.89	14.46	1.81	4.27	-1.84944	8.85e-05	0.000488978	chr6:238256693-238262107:-	CaDEM06G28410	65;GO:0003674,molecular_function molecular_function;GO:0003676,molecular_function nucleic acid binding;GO:0003723,molecular_function RNA binding;GO:0003729,molecular_function mRNA binding;GO:0003735,molecular_function structural constituent of ribosome;GO:0005198,molecular_function structural molecule activity;GO:0005488,molecular_function binding;GO:0005575,cellular_component cellular_component;…	RP-S11e, RPS11; small subunit ribosomal protein S11e; K02949	PHU16080.1 40S ribosomal protein S11 [Capsicum chinense]
CaDEM05G24330	8.93	7.49	6.98	14.71	14.91	15.05	-1.06881	4.35e-44	2.59e-42	chr5:244524849-244528501:-	CaDEM05G24330	NA	NA	XP_016573690.1 PREDICTED: bifunctional epoxide hydrolase 2-like [Capsicum annuum]
CaDEM02G14550	5.97	6.07	5.77	14.9	10.68	12.9	-1.24226	3.34e-19	8.01e-18	chr2:136929551-136930606:-	CaDEM02G14550	NA	NA	XP_016558269.1 PREDICTED: serine/threonine-protein kinase BLUS1-like [Capsicum annuum]
CaDEM02G25710	7.95	7.35	8.99	14.94	16.45	18.16	-1.17922	3.29e-21	8.73e-20	chr2:160615268-160616035:+	CaDEM02G25710	82;GO:0003674,molecular_function molecular_function;GO:0003824,molecular_function catalytic activity;GO:0005575,cellular_component cellular_component;GO:0005622,cellular_component intracellular;GO:0005623,cellular_component cell;GO:0005737,cellular_component cytoplasm;GO:0005783,cellular_component endoplasmic reticulum;GO:0005789,cellular_component endoplasmic reticulum membrane;GO:0006464,biolog…	DOLPP1; dolichyldiphosphatase [EC:3.6.1.43]; K07252	PHT91260.1 hypothetical protein T459_06373 [Capsicum annuum]
CaDEM03G30130	7.88	9.17	8.31	15.05	16.23	15.97	-1.03578	1.84e-58	1.51e-56	chr3:254388967-254393241:-	CaDEM03G30130	40;GO:0005575,cellular_component cellular_component;GO:0005622,cellular_component intracellular;GO:0005623,cellular_component cell;GO:0005737,cellular_component cytoplasm;GO:0005886,cellular_component plasma membrane;GO:0005887,cellular_component integral component of plasma membrane;GO:0005938,cellular_component cell cortex;GO:0007154,biological_process cell communication;GO:0007165,biological_p…	NA	XP_016564182.1 PREDICTED: WAT1-related protein At5g64700-like [Capsicum annuum]
CaDEM07G00270	0.66	0.37	0.56	15.16	3.35	3.04	-3.88436	2e-12	3.01e-11	chr7:755031-755806:-	CaDEM07G00270	NA	NA	XP_016552760.1 PREDICTED: flower-specific defensin-like [Capsicum annuum]
CaDEM07G28570	42.84	43.33	48.78	15.4	13.21	16.37	1.44617	1.67e-52	1.2e-50	chr7:260918793-260919570:-	CaDEM07G28570	NA	NA	PHT77270.1 hypothetical protein T459_20792 [Capsicum annuum]
CaDEM10G04250	5.87	6.46	6.5	15.5	11.46	11.07	-1.15138	3.18e-21	8.45e-20	chr10:16036469-16038790:-	CaDEM10G04250	NA	NA	XP_016556954.1 PREDICTED: GDSL esterase/lipase At5g45960-like [Capsicum annuum]
CaDEM08G01390	0.27	0.18	0.28	15.59	14.36	13.95	-6.0288	1.41e-209	5.95e-207	chr8:4198435-4199753:+	CaDEM08G01390	NA	NA	XP_016557130.1 PREDICTED: probable S-adenosylmethionine-dependent methyltransferase At5g37990 [Capsicum annuum]
CaDEM07G27490	8.08	7.81	8.85	15.73	17.03	15.86	-1.11875	2.66e-76	3.1e-74	chr7:258097424-258102722:+	CaDEM07G27490	79;GO:0000325,cellular_component plant-type vacuole;GO:0001101,biological_process response to acid chemical;GO:0003674,molecular_function molecular_function;GO:0005215,molecular_function transporter activity;GO:0005575,cellular_component cellular_component;GO:0005622,cellular_component intracellular;GO:0005623,cellular_component cell;GO:0005737,cellular_component cytoplasm;GO:0005773,cellular_com…	NA	PHT44265.1 Organic cation/carnitine transporter 4 [Capsicum baccatum]
CaDEM02G00990	38.27	37.42	38.86	15.84	17.43	16.48	1.06066	3.03e-81	3.78e-79	chr2:8621450-8623971:+	CaDEM02G00990	5;GO:0008150,biological_process biological_process;GO:0009314,biological_process response to radiation;GO:0009416,biological_process response to light stimulus;GO:0009628,biological_process response to abiotic stimulus;GO:0050896,biological_process response to stimulus	GAPA; glyceraldehyde-3-phosphate dehydrogenase (NADP+) (phosphorylating) [EC:1.2.1.13]; K05298	PHT89152.1 Glyceraldehyde-3-phosphate dehydrogenase A, chloroplastic [Capsicum annuum]
CaDEM08G23490	45.9	45.14	43.08	16.23	17.09	16.4	1.29152	7.5e-127	1.63e-124	chr8:168459438-168462533:+	CaDEM08G23490	92;GO:0003674,molecular_function molecular_function;GO:0005215,molecular_function transporter activity;GO:0005351,molecular_function carbohydrate:proton symporter activity;GO:0005354,molecular_function galactose transmembrane transporter activity;GO:0005355,molecular_function glucose transmembrane transporter activity;GO:0005365,molecular_function myo-inositol transmembrane transporter activity;G…	NA	XP_016539737.1 PREDICTED: polyol transporter 5 [Capsicum annuum]
CaDEM08G00890	3.9	6.4	5.8	16.46	10.04	11.52	-1.36414	1.17e-07	1.06e-06	chr8:2877790-2878066:-	CaDEM08G00890	NA	NA	NA
CaDEM11G14120	2.17	1.59	2.55	16.65	15.05	15.11	-3.0454	3.52e-144	8.89e-142	chr11:107190842-107192821:+	CaDEM11G14120	20;GO:0005575,cellular_component cellular_component;GO:0005622,cellular_component intracellular;GO:0005623,cellular_component cell;GO:0005737,cellular_component cytoplasm;GO:0005783,cellular_component endoplasmic reticulum;GO:0005788,cellular_component endoplasmic reticulum lumen;GO:0012505,cellular_component endomembrane system;GO:0031974,cellular_component membrane-enclosed lumen;GO:0043226,cel…	NA	PHT68235.1 Vignain [Capsicum annuum]
CaDEM01G28880	7.66	7.5	8.58	16.8	18.18	20.15	-1.36098	1.38e-58	1.14e-56	chr1:194032333-194034701:-	CaDEM01G28880	NA	NA	XP_016556899.1 PREDICTED: cinnamoyl-CoA reductase 1-like [Capsicum annuum]
CaDEM11G12140	8.35	8.06	9.28	16.81	16.95	17.79	-1.14976	2.38e-61	2.07e-59	chr11:71942144-71944948:+	CaDEM11G12140	93;GO:0003674,molecular_function molecular_function;GO:0003824,molecular_function catalytic activity;GO:0003878,molecular_function ATP citrate synthase activity;GO:0005575,cellular_component cellular_component;GO:0005622,cellular_component intracellular;GO:0005623,cellular_component cell;GO:0005737,cellular_component cytoplasm;GO:0005829,cellular_component cytosol;GO:0006082,biological_process or…	ACLY; ATP citrate (pro-S)-lyase [EC:2.3.3.8]; K01648	XP_016542613.1 PREDICTED: ATP-citrate synthase alpha chain protein 2-like [Capsicum annuum]
CaDEM03G01670	50.48	51.46	51.35	17.1	15.37	16.28	1.51614	1.9e-155	5.5e-153	chr3:4262396-4264487:+	CaDEM03G01670	NA	NA	XP_016566191.1 PREDICTED: xyloglucan endotransglucosylase/hydrolase 2 [Capsicum annuum]
CaDEM10G20800	9.3	8.35	9.02	17.17	17.32	16.96	-1.08934	1.03e-61	9.03e-60	chr10:222567083-222569858:-	CaDEM10G20800	20;GO:0003674,molecular_function molecular_function;GO:0003824,molecular_function catalytic activity;GO:0007275,biological_process multicellular organism development;GO:0007568,biological_process aging;GO:0008150,biological_process biological_process;GO:0008152,biological_process metabolic process;GO:0010150,biological_process leaf senescence;GO:0016491,molecular_function oxidoreductase activity;…	NA	XP_016543442.1 PREDICTED: protein SRG1-like [Capsicum annuum]
CaDEM03G26670	7.57	8.1	8.39	17.32	18.41	17.27	-1.28126	1.05e-108	1.9e-106	chr3:235942883-235947733:+	CaDEM03G26670	NA	NA	XP_016564580.1 PREDICTED: uncharacterized protein LOC107863256 [Capsicum annuum]
CaDEM03G33370	5.87	5.19	7.15	17.94	19.04	14.1	-1.63872	3.57e-24	1.09e-22	chr3:263042398-263043061:+	CaDEM03G33370	NA	NA	PHT61811.1 Serine protease inhibitor 1 [Capsicum annuum]
CaDEM06G17680	43.56	45.15	47.62	18.3	20.68	19.5	1.07648	2.83e-50	1.97e-48	chr6:206412562-206413606:-	CaDEM06G17680	NA	NA	XP_016574968.1 PREDICTED: probable sugar phosphate/phosphate translocator At4g32390 [Capsicum annuum]
CaDEM01G03600	7.29	9.44	8.61	18.36	17.13	16.67	-1.17703	1.98e-29	7.64e-28	chr1:7541934-7543163:+	CaDEM01G03600	46;GO:0003674,molecular_function molecular_function;GO:0003700,molecular_function DNA-binding transcription factor activity;GO:0006355,biological_process regulation of transcription, DNA-templated;GO:0008150,biological_process biological_process;GO:0009889,biological_process regulation of biosynthetic process;GO:0009890,biological_process negative regulation of biosynthetic process;GO:0009892,bio…	NA	XP_016567279.1 PREDICTED: heat stress transcription factor B-2b [Capsicum annuum]
CaDEM11G20580	7.5	7.7	8.82	18.53	17.79	16.81	-1.28881	6.75e-54	4.95e-52	chr11:253107142-253109095:-	CaDEM11G20580	NA	NA	XP_016546824.1 PREDICTED: COPII coat assembly protein sec16-like [Capsicum annuum]
CaDEM08G25610	6.12	5.34	5.58	18.66	19.66	20.87	-1.93703	2.96e-191	1.11e-188	chr8:172393165-172397209:-	CaDEM08G25610	49;GO:0003333,biological_process amino acid transmembrane transport;GO:0003674,molecular_function molecular_function;GO:0005215,molecular_function transporter activity;GO:0005342,molecular_function organic acid transmembrane transporter activity;GO:0005575,cellular_component cellular_component;GO:0005623,cellular_component cell;GO:0005886,cellular_component plasma membrane;GO:0005887,cellular_com…	PPP2R5; serine/threonine-protein phosphatase 2A regulatory subunit B'; K11584	CBI37826.3 unnamed protein product, partial [Vitis vinifera]
CaDEM02G23240	4.24	4.52	4.36	19.09	15.89	10.38	-1.9206	3.8e-16	7.54e-15	chr2:156152260-156152683:+	CaDEM02G23240	NA	NA	PHU26627.1 hypothetical protein BC332_04959 [Capsicum chinense]
CaDEM03G27720	42.96	49.91	47.88	19.4	18.93	17.62	1.19242	1.09e-47	7.13e-46	chr3:242968337-242969225:+	CaDEM03G27720	NA	NA	OIT39263.1 hypothetical protein A4A49_03592 [Nicotiana attenuata]
CaDEM12G29420	10.13	9.67	10.46	20.26	20.34	18.72	-1.11235	1.37e-79	1.67e-77	chr12:254803196-254807438:-	CaDEM12G29420	59;GO:0003674,molecular_function molecular_function;GO:0003824,molecular_function catalytic activity;GO:0004842,molecular_function ubiquitin-protein transferase activity;GO:0005488,molecular_function binding;GO:0005515,molecular_function protein binding;GO:0005575,cellular_component cellular_component;GO:0005622,cellular_component intracellular;GO:0005623,cellular_component cell;GO:0005737,cellul…	UBE2J1, NCUBE1, UBC6; ubiquitin-conjugating enzyme E2 J1 [EC:2.3.2.23]; K10578	XP_016551353.1 PREDICTED: ubiquitin-conjugating enzyme E2 32 [Capsicum annuum]
CaDEM11G22760	7.24	8.84	7.62	20.26	18.11	14.88	-1.29866	2.47e-17	5.4e-16	chr11:267551266-267551839:-	CaDEM11G22760	33;GO:0000302,biological_process response to reactive oxygen species;GO:0001101,biological_process response to acid chemical;GO:0003674,molecular_function molecular_function;GO:0005488,molecular_function binding;GO:0005509,molecular_function calcium ion binding;GO:0005575,cellular_component cellular_component;GO:0005622,cellular_component intracellular;GO:0005623,cellular_component cell;GO:000563…	CML; calcium-binding protein CML; K13448	XP_016548918.1 PREDICTED: putative calcium-binding protein CML19 [Capsicum annuum]
CaDEM03G32770	7.79	6.78	6.3	20.41	18.94	20.09	-1.64227	3.6e-65	3.29e-63	chr3:261531369-261532658:+	CaDEM03G32770	NA	NA	XP_016563922.1 PREDICTED: miraculin-like [Capsicum annuum]
CaDEM02G21020	5.75	5.91	5.68	20.45	16.58	17.73	-1.79545	1.23e-95	1.92e-93	chr2:152264945-152268196:-	CaDEM02G21020	25;GO:0003674,molecular_function molecular_function;GO:0003824,molecular_function catalytic activity;GO:0006629,biological_process lipid metabolic process;GO:0006720,biological_process isoprenoid metabolic process;GO:0008150,biological_process biological_process;GO:0008152,biological_process metabolic process;GO:0008299,biological_process isoprenoid biosynthetic process;GO:0008610,biological_proc…	AFS1; alpha-farnesene synthase [EC:4.2.3.46]; K14173	PHT25724.1 hypothetical protein CQW23_34652 [Capsicum baccatum]
CaDEM10G24330	45.52	43.32	51.22	21.14	19.66	20.51	1.04993	3.86e-27	1.35e-25	chr10:233407595-233408144:-	CaDEM10G24330	71;GO:0000151,cellular_component ubiquitin ligase complex;GO:0003674,molecular_function molecular_function;GO:0005488,molecular_function binding;GO:0005515,molecular_function protein binding;GO:0005575,cellular_component cellular_component;GO:0005622,cellular_component intracellular;GO:0005623,cellular_component cell;GO:0005737,cellular_component cytoplasm;GO:0005829,cellular_component cytosol;GO…	NA	XP_016555340.1 PREDICTED: F-box/kelch-repeat protein At1g15670-like [Capsicum annuum]
CaDEM07G24840	11.33	11.41	11.03	21.18	22.57	21.83	-1.09699	1.05e-93	1.58e-91	chr7:251481064-251485226:-	CaDEM07G24840	51;GO:0003674,molecular_function molecular_function;GO:0003756,molecular_function protein disulfide isomerase activity;GO:0003824,molecular_function catalytic activity;GO:0005575,cellular_component cellular_component;GO:0005622,cellular_component intracellular;GO:0005623,cellular_component cell;GO:0005737,cellular_component cytoplasm;GO:0005783,cellular_component endoplasmic reticulum;GO:0005789,…	ERO1L; ERO1-like protein alpha [EC:1.8.4.-]; K10950; ERO1LB; ERO1-like protein beta [EC:1.8.4.-]; K10976	PHT76928.1 Endoplasmic reticulum oxidoreductin-1 [Capsicum annuum]
CaDEM07G12660	52.43	51.16	55.36	21.46	21.76	23.47	1.11063	2.11e-56	1.64e-54	chr7:146839133-146840060:+	CaDEM07G12660	89;GO:0000003,biological_process reproduction;GO:0003006,biological_process developmental process involved in reproduction;GO:0003674,molecular_function molecular_function;GO:0003824,molecular_function catalytic activity;GO:0003857,molecular_function 3-hydroxyacyl-CoA dehydrogenase activity;GO:0004300,molecular_function enoyl-CoA hydratase activity;GO:0005575,cellular_component cellular_component…	MFP2; enoyl-CoA hydratase/3-hydroxyacyl-CoA dehydrogenase [EC:4.2.1.17 1.1.1.35 1.1.1.211]; K10527	XP_016580149.1 PREDICTED: LOW QUALITY PROTEIN: peroxisomal fatty acid beta-oxidation multifunctional protein AIM1-like [Capsicum annuum]
CaDEM01G35660	12.05	10.68	14.48	21.49	25.21	23.2	-1.06626	1.81e-10	2.29e-09	chr1:246763367-246763622:-	CaDEM01G35660	NA	NA	PHT60146.1 hypothetical protein CQW23_02509 [Capsicum baccatum]
CaDEM01G27970	54.36	56.99	53.34	21.72	23.52	20.69	1.18048	3.47e-88	4.88e-86	chr1:190714486-190716650:-	CaDEM01G27970	NA	NA	XP_016537675.1 PREDICTED: transcription factor bHLH130-like [Capsicum annuum]
CaDEM09G25470	44.26	35.17	39.11	22.07	18.29	12.82	1.02211	2.12e-09	2.4e-08	chr9:269363286-269363544:+	CaDEM09G25470	NA	NA	PHT73648.1 hypothetical protein T459_24433 [Capsicum annuum]
CaDEM03G27360	65.1	66.36	66.58	22.59	24.46	25.17	1.31427	6.53e-143	1.63e-140	chr3:240764169-240767048:-	CaDEM03G27360	NA	HSP90A, htpG; molecular chaperone HtpG; K04079	XP_016564510.1 PREDICTED: heat shock protein 83-like [Capsicum annuum]
CaDEM03G09240	1.64	1.28	1.39	22.59	22.16	21.68	-4.0812	0	0	chr3:29442913-29445782:+	CaDEM03G09240	12;GO:0005575,cellular_component cellular_component;GO:0005623,cellular_component cell;GO:0005886,cellular_component plasma membrane;GO:0016020,cellular_component membrane;GO:0031224,cellular_component intrinsic component of membrane;GO:0031225,cellular_component anchored component of membrane;GO:0031226,cellular_component intrinsic component of plasma membrane;GO:0044425,cellular_component membr…	NA	PHT38819.1 hypothetical protein CQW23_22392 [Capsicum baccatum]
CaDEM04G22750	7.22	6.87	6.21	22.74	22.02	22.31	-1.85947	5.38e-222	2.53e-219	chr4:236141807-236146591:-	CaDEM04G22750	NA	NA	XP_016568848.1 PREDICTED: cytochrome b5 [Capsicum annuum]
CaDEM09G19950	6.7	7.03	8.05	23.14	16.04	21.46	-1.6167	8.6e-25	2.68e-23	chr9:244327214-244327887:-	CaDEM09G19950	26;GO:0001101,biological_process response to acid chemical;GO:0005575,cellular_component cellular_component;GO:0005618,cellular_component cell wall;GO:0005622,cellular_component intracellular;GO:0005623,cellular_component cell;GO:0005737,cellular_component cytoplasm;GO:0005773,cellular_component vacuole;GO:0008150,biological_process biological_process;GO:0009719,biological_process response to end…	NA	XP_016541523.1 PREDICTED: cysteine-rich repeat secretory protein 38-like [Capsicum annuum]
CaDEM03G45990	70.15	72	67.54	23.26	22.62	22.99	1.46782	1.63e-200	6.24e-198	chr3:289502408-289506750:+	CaDEM03G45990	97;GO:0000003,biological_process reproduction;GO:0000302,biological_process response to reactive oxygen species;GO:0001101,biological_process response to acid chemical;GO:0003006,biological_process developmental process involved in reproduction;GO:0003674,molecular_function molecular_function;GO:0003824,molecular_function catalytic activity;GO:0005575,cellular_component cellular_component;GO:0005…	LOX2S; lipoxygenase [EC:1.13.11.12]; K00454	PHT86054.1 Lipoxygenase 4, chloroplastic [Capsicum annuum]
CaDEM09G21520	11.5	10.95	10.99	23.45	22.66	22.47	-1.17456	6.67e-90	9.5e-88	chr9:254898705-254901493:+	CaDEM09G21520	7;GO:0005575,cellular_component cellular_component;GO:0005576,cellular_component extracellular region;GO:0005618,cellular_component cell wall;GO:0005623,cellular_component cell;GO:0030312,cellular_component external encapsulating structure;GO:0044464,cellular_component cell part;GO:0071944,cellular_component cell periphery	E3.2.1.67; galacturan 1,4-alpha-galacturonidase [EC:3.2.1.67]; K01213	XP_016541255.1 PREDICTED: polygalacturonase-like isoform X1 [Capsicum annuum]
CaDEM08G25400	13.09	12.2	13.68	23.47	24.83	25.44	-1.06311	2.03e-74	2.26e-72	chr8:172080130-172083638:+	CaDEM08G25400	50;GO:0003674,molecular_function molecular_function;GO:0003824,molecular_function catalytic activity;GO:0004672,molecular_function protein kinase activity;GO:0004674,molecular_function protein serine/threonine kinase activity;GO:0004675,molecular_function transmembrane receptor protein serine/threonine kinase activity;GO:0004888,molecular_function transmembrane signaling receptor activity;GO:0005…	NA	PHT64046.1 hypothetical protein T459_32147 [Capsicum annuum]
CaDEM06G07740	1.12	1.21	1.36	23.48	22.25	23.15	-4.36718	0	0	chr6:67129679-67141347:+	CaDEM06G07740	NA	NA	XP_016553947.1 PREDICTED: protein HOTHEAD-like [Capsicum annuum]
CaDEM12G14050	5.24	4.76	5.25	23.53	22.28	23.21	-2.31972	0	0	chr12:93136315-93142480:+	CaDEM12G14050	34;GO:0005575,cellular_component cellular_component;GO:0005622,cellular_component intracellular;GO:0005623,cellular_component cell;GO:0005737,cellular_component cytoplasm;GO:0005783,cellular_component endoplasmic reticulum;GO:0005789,cellular_component endoplasmic reticulum membrane;GO:0008150,biological_process biological_process;GO:0008152,biological_process metabolic process;GO:0009058,biologi…	NA	XP_016551314.1 PREDICTED: cytochrome P450 CYP736A12-like [Capsicum annuum]
CaDEM04G24550	8.98	8.77	8.61	23.54	24.13	23.14	-1.56469	8.06e-251	4.66e-248	chr4:240450753-240463200:+	CaDEM04G24550	82;GO:0000003,biological_process reproduction;GO:0000151,cellular_component ubiquitin ligase complex;GO:0003006,biological_process developmental process involved in reproduction;GO:0003674,molecular_function molecular_function;GO:0003676,molecular_function nucleic acid binding;GO:0003677,molecular_function DNA binding;GO:0003684,molecular_function damaged DNA binding;GO:0005488,molecular_function…	DDB1; DNA damage-binding protein 1; K10610	PHU20812.1 DNA damage-binding protein 1 [Capsicum chinense]
CaDEM02G17130	12.27	12.34	10.63	23.56	24.64	20.03	-1.08753	3.09e-29	1.19e-27	chr2:143788663-143789994:+	CaDEM02G17130	57;GO:0003674,molecular_function molecular_function;GO:0003824,molecular_function catalytic activity;GO:0004620,molecular_function phospholipase activity;GO:0005575,cellular_component cellular_component;GO:0005622,cellular_component intracellular;GO:0005623,cellular_component cell;GO:0005737,cellular_component cytoplasm;GO:0006629,biological_process lipid metabolic process;GO:0006638,biological_p…	NA	XP_016559749.1 PREDICTED: phospholipase A1-IIgamma-like [Capsicum annuum]
CaDEM07G01500	6.3	4.68	4.77	23.82	26.83	25.98	-2.42005	2.95e-147	7.64e-145	chr7:5107182-5109222:+	CaDEM07G01500	NA	NA	PHT75078.1 hypothetical protein T459_18600 [Capsicum annuum]
CaDEM03G39890	6.18	6.31	5.76	24	23.16	20.97	-2.03222	1.76e-75	1.99e-73	chr3:278906965-278907851:+	CaDEM03G39890	NA	NA	XP_016566705.1 PREDICTED: chitin-binding lectin 1-like [Capsicum annuum]
CaDEM03G37350	45.17	46.27	51.06	24.03	14.33	14.14	1.31298	8.43e-16	1.63e-14	chr3:273415957-273416245:+	CaDEM03G37350	NA	NA	PHU23842.1 hypothetical protein BC332_08949 [Capsicum chinense]
CaDEM07G00850	8.55	8.03	6.87	24.15	18.13	16.84	-1.4633	1.31e-22	3.74e-21	chr7:3532591-3533388:-	CaDEM07G00850	5;GO:0003674,molecular_function molecular_function;GO:0005488,molecular_function binding;GO:0048037,molecular_function cofactor binding;GO:0051536,molecular_function iron-sulfur cluster binding;GO:0051540,molecular_function metal cluster binding	NA	XP_016579278.1 PREDICTED: CASP-like protein 2C1 [Capsicum annuum]
CaDEM05G09660	11.78	13.13	11.87	24.17	25.98	29.39	-1.24993	1.48e-25	4.77e-24	chr5:53069144-53069657:-	CaDEM05G09660	67;GO:0003674,molecular_function molecular_function;GO:0003824,molecular_function catalytic activity;GO:0004842,molecular_function ubiquitin-protein transferase activity;GO:0006464,biological_process cellular protein modification process;GO:0006508,biological_process proteolysis;GO:0006511,biological_process ubiquitin-dependent protein catabolic process;GO:0006807,biological_process nitrogen comp…	NA	XP_016572737.1 PREDICTED: E3 ubiquitin-protein ligase RHA2A-like [Capsicum annuum]
CaDEM11G22840	65.76	68.36	67.58	24.29	25.32	24.5	1.30426	1.4e-147	3.67e-145	chr11:267801131-267803728:-	CaDEM11G22840	NA	DNAJA2; DnaJ homolog subfamily A member 2; K09503	PHT68999.1 Chaperone protein dnaJ 3 [Capsicum annuum]
CaDEM02G33750	68.78	72.04	74.55	24.41	30.52	26.48	1.25785	2.79e-66	2.58e-64	chr2:174487778-174488667:-	CaDEM02G33750	51;GO:0000003,biological_process reproduction;GO:0003006,biological_process developmental process involved in reproduction;GO:0003674,molecular_function molecular_function;GO:0003676,molecular_function nucleic acid binding;GO:0003723,molecular_function RNA binding;GO:0003729,molecular_function mRNA binding;GO:0005488,molecular_function binding;GO:0005575,cellular_component cellular_component;GO:0…	NA	XP_016561603.1 PREDICTED: oleosin 5-like [Capsicum annuum]
CaDEM06G01560	7.2	7.46	6.74	24.51	22.81	23.26	-1.85452	9.54e-147	2.44e-144	chr6:4422685-4425059:-	CaDEM06G01560	82;GO:0000003,biological_process reproduction;GO:0003006,biological_process developmental process involved in reproduction;GO:0003674,molecular_function molecular_function;GO:0003700,molecular_function DNA-binding transcription factor activity;GO:0005575,cellular_component cellular_component;GO:0005622,cellular_component intracellular;GO:0005623,cellular_component cell;GO:0005634,cellular_compone…	NA	XP_016576082.1 PREDICTED: protein CUP-SHAPED COTYLEDON 3-like [Capsicum annuum]
CaDEM10G03010	64.75	61.79	64.52	24.56	24.94	22.89	1.25936	7.26e-70	7.38e-68	chr10:8857547-8858228:+	CaDEM10G03010	NA	NA	PHT69750.1 hypothetical protein T459_24854 [Capsicum annuum]
CaDEM03G01220	6.05	5.57	5.27	24.75	27.25	30.15	-2.41847	4.07e-152	1.13e-149	chr3:3109178-3111022:-	CaDEM03G01220	NA	NA	AAF63514.1 cell wall protein [Capsicum annuum]
CaDEM08G22830	8.79	6.76	7.66	25.06	18.98	16.38	-1.5162	6.14e-20	1.54e-18	chr8:167190523-167191222:+	CaDEM08G22830	NA	AAE; acetylajmaline esterase [EC:3.1.1.80]; K21026	PHU10511.1 hypothetical protein BC332_22371 [Capsicum chinense]
CaDEM10G22580	12.82	13.03	12.71	25.48	25.08	23.04	-1.07164	5.92e-87	8.26e-85	chr10:228831700-228838745:+	CaDEM10G22580	114;GO:0001101,biological_process response to acid chemical;GO:0003674,molecular_function molecular_function;GO:0003824,molecular_function catalytic activity;GO:0005575,cellular_component cellular_component;GO:0005622,cellular_component intracellular;GO:0005623,cellular_component cell;GO:0005737,cellular_component cytoplasm;GO:0005739,cellular_component mitochondrion;GO:0006082,biological_process…	DGD; digalactosyldiacylglycerol synthase [EC:2.4.1.241]; K09480	XP_016543578.1 PREDICTED: digalactosyldiacylglycerol synthase 1, chloroplastic-like [Capsicum annuum]
CaDEM08G21310	97.84	102.09	94.35	25.83	25.43	19.88	1.91152	1.35e-105	2.33e-103	chr8:164075873-164076353:-	CaDEM08G21310	14;GO:0006950,biological_process response to stress;GO:0008150,biological_process biological_process;GO:0009266,biological_process response to temperature stimulus;GO:0009408,biological_process response to heat;GO:0009628,biological_process response to abiotic stimulus;GO:0009987,biological_process cellular process;GO:0016043,biological_process cellular component organization;GO:0022607,biologica…	HSP20; HSP20 family protein; K13993	XP_016539465.1 PREDICTED: 18.2 kDa class I heat shock protein-like [Capsicum annuum]
CaDEM03G02190	52.49	57.26	53.03	26.06	23.98	23.89	1.0024	6.85e-58	5.54e-56	chr3:5201974-5203457:+	CaDEM03G02190	NA	NA	PHT85312.1 Nuclear migration protein nudC [Capsicum annuum]
CaDEM03G36400	11.75	12.9	13.17	26.18	21.76	22.82	-1.041	2.99e-30	1.18e-28	chr3:271495076-271496431:+	CaDEM03G36400	26;GO:0005575,cellular_component cellular_component;GO:0005622,cellular_component intracellular;GO:0005623,cellular_component cell;GO:0005737,cellular_component cytoplasm;GO:0005739,cellular_component mitochondrion;GO:0005740,cellular_component mitochondrial envelope;GO:0005741,cellular_component mitochondrial outer membrane;GO:0016020,cellular_component membrane;GO:0019867,cellular_component out…	NA	PHT88083.1 hypothetical protein T459_10189 [Capsicum annuum]
CaDEM07G24490	12.74	11.79	12.52	26.37	25.53	25.73	-1.2072	8.02e-132	1.84e-129	chr7:250521141-250530473:+	CaDEM07G24490	61;GO:0000003,biological_process reproduction;GO:0003006,biological_process developmental process involved in reproduction;GO:0003674,molecular_function molecular_function;GO:0003824,molecular_function catalytic activity;GO:0005575,cellular_component cellular_component;GO:0005622,cellular_component intracellular;GO:0005623,cellular_component cell;GO:0005737,cellular_component cytoplasm;GO:0005739…	GPAT; glycerol-3-phosphate acyltransferase [EC:2.3.1.15 2.3.1.198]; K13508	XP_016581002.1 PREDICTED: glycerol-3-phosphate acyltransferase 1 [Capsicum annuum]
CaDEM06G29380	13.81	12.86	13.13	27.55	27.9	28.18	-1.21085	1.88e-113	3.59e-111	chr6:240246001-240249628:-	CaDEM06G29380	46;GO:0003674,molecular_function molecular_function;GO:0003824,molecular_function catalytic activity;GO:0004180,molecular_function carboxypeptidase activity;GO:0004185,molecular_function serine-type carboxypeptidase activity;GO:0005575,cellular_component cellular_component;GO:0005622,cellular_component intracellular;GO:0005623,cellular_component cell;GO:0005737,cellular_component cytoplasm;GO:000…	NA	PHU15809.1 Serine carboxypeptidase 3 [Capsicum chinense]
CaDEM02G23980	12.92	12.38	12.13	27.93	26.46	26.1	-1.2407	6.1e-57	4.85e-55	chr2:157669302-157670479:+	CaDEM02G23980	4;GO:0005575,cellular_component cellular_component;GO:0005576,cellular_component extracellular region;GO:0005615,cellular_component extracellular space;GO:0044421,cellular_component extracellular region part	CHIB; basic endochitinase B [EC:3.2.1.14]; K20547	XP_016560397.1 PREDICTED: acidic endochitinase pcht28-like [Capsicum annuum]
CaDEM08G16820	13.63	13.13	15.08	28.33	22.52	28.01	-1.05454	5.16e-21	1.36e-19	chr8:155845929-155846733:+	CaDEM08G16820	NA	NA	XP_016582274.1 PREDICTED: germin-like protein subfamily 1 member 20 [Capsicum annuum]
CaDEM02G18610	11.24	12.08	11.89	28.45	26.36	25.66	-1.32955	1.95e-67	1.82e-65	chr2:147556134-147557624:-	CaDEM02G18610	NA	NA	NP_001311692.1 pistil-specific extensin-like protein precursor [Capsicum annuum]
CaDEM07G23490	9.96	11.39	9.25	28.62	26.89	26.19	-1.5443	1.37e-44	8.26e-43	chr7:246576196-246576808:-	CaDEM07G23490	NA	NA	XP_016579489.1 PREDICTED: uncharacterized protein LOC107877338 [Capsicum annuum]
CaDEM03G32860	7.75	6.06	6.14	29.13	28.52	26.67	-2.21542	2.84e-114	5.48e-112	chr3:261748345-261749528:-	CaDEM03G32860	NA	NA	XP_016563916.1 PREDICTED: proteinase inhibitor type-2-like [Capsicum annuum]
CaDEM09G24550	7.53	8.39	10.15	29.46	27.69	24.85	-1.79997	3.58e-27	1.26e-25	chr9:266716893-266717172:+	CaDEM09G24550	NA	NA	PHT73561.1 hypothetical protein T459_24346 [Capsicum annuum]
CaDEM11G22330	2.58	3.75	3.48	29.47	19.1	15.4	-2.83014	4.12e-24	1.25e-22	chr11:265432332-265432650:+	CaDEM11G22330	43;GO:0000166,molecular_function nucleotide binding;GO:0003674,molecular_function molecular_function;GO:0003824,molecular_function catalytic activity;GO:0004031,molecular_function aldehyde oxidase activity;GO:0005488,molecular_function binding;GO:0005575,cellular_component cellular_component;GO:0005622,cellular_component intracellular;GO:0005623,cellular_component cell;GO:0005737,cellular_compone…	AAO1_2; indole-3-acetaldehyde oxidase [EC:1.2.3.7]; K11817; AAO3; abscisic-aldehyde oxidase [EC:1.2.3.14]; K09842; AOX; aldehyde oxidase [EC:1.2.3.1]; K00157; XDH; xanthine dehydrogenase/oxidase [EC:1.17.1.4 1.17.3.2]; K00106	XP_016547273.1 PREDICTED: abscisic-aldehyde oxidase-like isoform X1 [Capsicum annuum]
CaDEM01G45650	11.4	11.73	12.54	30.06	31.76	18.71	-1.31538	1.16e-15	2.23e-14	chr1:314602641-314603382:-	CaDEM01G45650	NA	NA	XP_016549457.1 PREDICTED: glycine-rich cell wall structural protein 2-like [Capsicum annuum]
CaDEM11G22340	6.84	6.53	6.08	30.17	29.52	30.13	-2.34404	0	0	chr11:265463252-265468946:+	CaDEM11G22340	89;GO:0000166,molecular_function nucleotide binding;GO:0003674,molecular_function molecular_function;GO:0003824,molecular_function catalytic activity;GO:0004029,molecular_function aldehyde dehydrogenase (NAD) activity;GO:0004031,molecular_function aldehyde oxidase activity;GO:0005488,molecular_function binding;GO:0005515,molecular_function protein binding;GO:0005575,cellular_component cellular_co…	AAO1_2; indole-3-acetaldehyde oxidase [EC:1.2.3.7]; K11817; AAO3; abscisic-aldehyde oxidase [EC:1.2.3.14]; K09842; AAO4; benzaldehyde dehydrogenase (NAD+) / indole-3-acetaldehyde oxidase [EC:1.2.1.28 1.2.3.7]; K22417	XP_016547273.1 PREDICTED: abscisic-aldehyde oxidase-like isoform X1 [Capsicum annuum]
CaDEM03G46100	16.05	14.7	14.77	30.62	31.95	29.9	-1.1616	3.4e-61	2.94e-59	chr3:289682001-289683284:+	CaDEM03G46100	NA	NA	XP_016562449.1 PREDICTED: uncharacterized protein LOC107861655 [Capsicum annuum]
CaDEM01G32190	13.92	13.96	12.2	31.42	31.76	33.38	-1.40073	1.07e-46	6.7e-45	chr1:211754878-211755463:-	CaDEM01G32190	NA	NA	XP_016540337.1 PREDICTED: uncharacterized protein LOC107840902 [Capsicum annuum]
CaDEM03G32980	10.82	10.61	11.84	33.06	32.86	29.17	-1.65766	1.03e-54	7.65e-53	chr3:262087231-262087870:+	CaDEM03G32980	NA	NA	XP_016567689.1 PREDICTED: proteinase inhibitor type-2-like [Capsicum annuum]
CaDEM11G04840	10.28	11.01	12.06	34.07	30.99	32.82	-1.69522	5.9e-86	8.02e-84	chr11:17966680-17967721:-	CaDEM11G04840	NA	NA	XP_016548449.1 PREDICTED: cytosolic sulfotransferase 12-like [Capsicum annuum]
CaDEM12G00900	0.59	0.26	0.31	34.4	33.4	32.74	-6.55412	0	0	chr12:1740275-1742090:-	CaDEM12G00900	NA	NA	XP_016549579.1 PREDICTED: cysteine proteinase inhibitor 1-like [Capsicum annuum]
CaDEM09G03930	10.63	12.02	7.22	34.46	29.43	28.81	-1.75231	2.04e-31	8.42e-30	chr9:16969922-16970399:+	CaDEM09G03930	NA	PR1; pathogenesis-related protein 1; K13449	XP_016542442.1 PREDICTED: pathogenesis-related leaf protein 6 [Capsicum annuum]
CaDEM06G32130	14.63	14.35	14.68	34.8	31.58	29.47	-1.27306	2.3e-77	2.75e-75	chr6:245522570-245525093:-	CaDEM06G32130	46;GO:0003674,molecular_function molecular_function;GO:0005215,molecular_function transporter activity;GO:0005216,molecular_function ion channel activity;GO:0005261,molecular_function cation channel activity;GO:0005262,molecular_function calcium channel activity;GO:0005575,cellular_component cellular_component;GO:0005622,cellular_component intracellular;GO:0005623,cellular_component cell;GO:00057…	NA	XP_016577584.1 PREDICTED: calcium uniporter protein 6, mitochondrial-like [Capsicum annuum]
CaDEM07G20070	112.67	101.53	103.47	35.78	38.01	41.23	1.32354	1.33e-47	8.6e-46	chr7:231779410-231779680:+	CaDEM07G20070	NA	NA	XP_016557241.1 PREDICTED: uncharacterized protein LOC107856782 [Capsicum annuum]
CaDEM06G30990	100.11	94.72	97.87	36.39	37.49	43.32	1.17867	9.71e-54	7.09e-52	chr6:243590676-243591096:-	CaDEM06G30990	6;GO:0005575,cellular_component cellular_component;GO:0005622,cellular_component intracellular;GO:0005623,cellular_component cell;GO:0005737,cellular_component cytoplasm;GO:0044424,cellular_component intracellular part;GO:0044464,cellular_component cell part	HSP20; HSP20 family protein; K13993	PHT46724.1 hypothetical protein CQW23_15882 [Capsicum baccatum]
CaDEM12G00510	3.25	2.91	4.11	37.27	42.51	48.01	-3.79146	6.74e-209	2.78e-206	chr12:1127275-1128457:+	CaDEM12G00510	46;GO:0002376,biological_process immune system process;GO:0003674,molecular_function molecular_function;GO:0003824,molecular_function catalytic activity;GO:0004842,molecular_function ubiquitin-protein transferase activity;GO:0006464,biological_process cellular protein modification process;GO:0006807,biological_process nitrogen compound metabolic process;GO:0006950,biological_process response to s…	NA	PHT64563.1 hypothetical protein T459_28988 [Capsicum annuum]
CaDEM06G24890	98.42	104.86	104.44	37.39	38.21	37.43	1.30422	7.23e-92	1.05e-89	chr6:230411385-230411973:+	CaDEM06G24890	NA	SKP1, CBF3D; S-phase kinase-associated protein 1; K03094	XP_016576340.1 PREDICTED: SKP1-like protein 1B [Capsicum annuum]
CaDEM08G09920	215.36	212.45	215.37	38.48	41.71	40.61	2.27225	0	0	chr8:141074210-141078347:+	CaDEM08G09920	82;GO:0000003,biological_process reproduction;GO:0000302,biological_process response to reactive oxygen species;GO:0002376,biological_process immune system process;GO:0003006,biological_process developmental process involved in reproduction;GO:0003674,molecular_function molecular_function;GO:0005488,molecular_function binding;GO:0005515,molecular_function protein binding;GO:0005516,molecular_func…	NA	PHT74594.1 hypothetical protein T459_21871 [Capsicum annuum]
CaDEM11G05720	12.48	12.26	11.76	39.09	40.06	41.38	-1.86071	8.04e-154	2.29e-151	chr11:21393212-21394431:-	CaDEM11G05720	19;GO:0003674,molecular_function molecular_function;GO:0003824,molecular_function catalytic activity;GO:0006725,biological_process cellular aromatic compound metabolic process;GO:0008150,biological_process biological_process;GO:0008152,biological_process metabolic process;GO:0008168,molecular_function methyltransferase activity;GO:0008171,molecular_function O-methyltransferase activity;GO:0008757…	ROMT; trans-resveratrol di-O-methyltransferase [EC:2.1.1.240]; K16040	XP_016546662.1 PREDICTED: trans-resveratrol di-O-methyltransferase-like [Capsicum annuum]
CaDEM11G22630	11.47	12.6	15.28	40.3	43.31	42.3	-1.82872	7.08e-70	7.24e-68	chr11:266851509-266852085:+	CaDEM11G22630	33;GO:0000302,biological_process response to reactive oxygen species;GO:0001101,biological_process response to acid chemical;GO:0003674,molecular_function molecular_function;GO:0005488,molecular_function binding;GO:0005509,molecular_function calcium ion binding;GO:0005575,cellular_component cellular_component;GO:0005622,cellular_component intracellular;GO:0005623,cellular_component cell;GO:000563…	CML; calcium-binding protein CML; K13448	XP_016547590.1 PREDICTED: putative calcium-binding protein CML19 [Capsicum annuum]
CaDEM06G15420	19.61	17.95	18.21	40.42	36.37	40.36	-1.20875	1.65e-83	2.15e-81	chr6:191952997-191955298:+	CaDEM06G15420	47;GO:0000287,molecular_function magnesium ion binding;GO:0003674,molecular_function molecular_function;GO:0003824,molecular_function catalytic activity;GO:0004805,molecular_function trehalose-phosphatase activity;GO:0005488,molecular_function binding;GO:0005575,cellular_component cellular_component;GO:0005622,cellular_component intracellular;GO:0005623,cellular_component cell;GO:0005737,cellular…	otsB; trehalose 6-phosphate phosphatase [EC:3.1.3.12]; K01087	XP_016575141.1 PREDICTED: probable trehalose-phosphate phosphatase F [Capsicum annuum]
CaDEM06G17050	7.61	6.65	8.27	40.47	45.07	43.36	-2.66666	3.98e-105	6.76e-103	chr6:203090863-203091287:+	CaDEM06G17050	NA	NA	PHU14711.1 hypothetical protein BC332_15916 [Capsicum chinense]
CaDEM01G13930	20.44	19.6	21.04	42.16	39.33	37.3	-1.09949	3.88e-70	3.98e-68	chr1:54086338-54088838:+	CaDEM01G13930	NA	NA	XP_016574584.1 PREDICTED: cytochrome P450 704C1-like isoform X1 [Capsicum annuum]
CaDEM11G06720	13.5	16.22	18.41	43.37	41.88	46.16	-1.59464	4.98e-55	3.74e-53	chr11:26174358-26175003:+	CaDEM11G06720	105;GO:0000003,biological_process reproduction;GO:0000209,biological_process protein polyubiquitination;GO:0000902,biological_process cell morphogenesis;GO:0000904,biological_process cell morphogenesis involved in differentiation;GO:0003006,biological_process developmental process involved in reproduction;GO:0003674,molecular_function molecular_function;GO:0003824,molecular_function catalytic act…	NA	XP_016570161.1 PREDICTED: E3 ubiquitin-protein ligase RNF181-like [Capsicum annuum]
CaDEM07G20630	22.06	23.05	19.77	44.46	47.35	42.46	-1.18654	2.91e-77	3.47e-75	chr7:234402873-234405826:-	CaDEM07G20630	90;GO:0000139,cellular_component Golgi membrane;GO:0003674,molecular_function molecular_function;GO:0003824,molecular_function catalytic activity;GO:0005488,molecular_function binding;GO:0005515,molecular_function protein binding;GO:0005575,cellular_component cellular_component;GO:0005622,cellular_component intracellular;GO:0005623,cellular_component cell;GO:0005737,cellular_component cytoplasm;G…	NA	XP_016555482.1 PREDICTED: glutamate formimidoyltransferase-like [Capsicum annuum]
CaDEM11G08540	19.5	20.88	20.31	45.24	45.71	44.38	-1.29624	1.89e-159	5.8e-157	chr11:37305781-37311073:-	CaDEM11G08540	94;GO:0000139,cellular_component Golgi membrane;GO:0003674,molecular_function molecular_function;GO:0005215,molecular_function transporter activity;GO:0005338,molecular_function nucleotide-sugar transmembrane transporter activity;GO:0005459,molecular_function UDP-galactose transmembrane transporter activity;GO:0005460,molecular_function UDP-glucose transmembrane transporter activity;GO:0005575,ce…	NA	PHT33970.1 hypothetical protein CQW23_25770 [Capsicum baccatum]
CaDEM04G28060	16.34	21.91	16.9	45.54	31.92	28.88	-1.08096	1.31e-11	1.86e-10	chr4:247295167-247295797:+	CaDEM04G28060	NA	NA	XP_016568184.1 PREDICTED: uncharacterized protein LOC107866742 [Capsicum annuum]
CaDEM12G06240	16.4	21.83	19.7	46	40.78	45.61	-1.32732	3.16e-31	1.29e-29	chr12:18455702-18456133:-	CaDEM12G06240	NA	NA	PHT65201.1 hypothetical protein T459_29626 [Capsicum annuum]
CaDEM07G24070	1.29	1.52	1.6	48.69	46.11	48.45	-5.16427	0	0	chr7:249166087-249170579:+	CaDEM07G24070	NA	NA	XP_016579497.1 PREDICTED: protein trichome birefringence-like 43 [Capsicum annuum]
CaDEM06G31490	28.45	27.29	25.77	49.9	55.43	52.22	-1.08974	2.07e-76	2.43e-74	chr6:244412493-244414124:+	CaDEM06G31490	79;GO:0001101,biological_process response to acid chemical;GO:0003674,molecular_function molecular_function;GO:0003824,molecular_function catalytic activity;GO:0004721,molecular_function phosphoprotein phosphatase activity;GO:0004722,molecular_function protein serine/threonine phosphatase activity;GO:0005575,cellular_component cellular_component;GO:0005622,cellular_component intracellular;GO:0005…	NA	XP_016577681.1 PREDICTED: probable protein phosphatase 2C 2 [Capsicum annuum]
CaDEM03G34750	20.03	18.42	18.05	50.41	54.95	60.8	-1.69509	2.16e-69	2.13e-67	chr3:267629433-267629975:+	CaDEM03G34750	NA	NA	XP_016567668.1 PREDICTED: defensin-like protein 10 [Capsicum annuum]
CaDEM03G03850	15.31	15.85	17.86	50.58	51.59	55.06	-1.82593	8.42e-181	2.99e-178	chr3:10823979-10825712:-	CaDEM03G03850	13;GO:0003674,molecular_function molecular_function;GO:0003824,molecular_function catalytic activity;GO:0008150,biological_process biological_process;GO:0008152,biological_process metabolic process;GO:0009058,biological_process biosynthetic process;GO:0009812,biological_process flavonoid metabolic process;GO:0009813,biological_process flavonoid biosynthetic process;GO:0016210,molecular_function n…	CHS; chalcone synthase [EC:2.3.1.74]; K00660	XP_016566084.1 PREDICTED: chalcone synthase 1B [Capsicum annuum]
CaDEM03G35140	992.78	1000.16	1002.89	50.8	40.52	43.71	4.3398	0	0	chr3:268841644-268841986:+	CaDEM03G35140	6;GO:0005575,cellular_component cellular_component;GO:0005622,cellular_component intracellular;GO:0005623,cellular_component cell;GO:0005737,cellular_component cytoplasm;GO:0044424,cellular_component intracellular part;GO:0044464,cellular_component cell part	HSP20; HSP20 family protein; K13993	XP_016563710.1 PREDICTED: 17.3 kDa class II heat shock protein [Capsicum annuum]
CaDEM09G26250	15.68	12.81	10.67	51.58	47.31	56.55	-2.11522	1.91e-60	1.64e-58	chr9:271253028-271253397:-	CaDEM09G26250	NA	NA	XP_015165311.1 PREDICTED: uncharacterized protein LOC107061083 [Solanum tuberosum]
CaDEM11G22650	13.7	13.65	12.7	51.82	44.67	43.85	-1.94042	6.34e-65	5.77e-63	chr11:266961163-266961604:-	CaDEM11G22650	33;GO:0000302,biological_process response to reactive oxygen species;GO:0001101,biological_process response to acid chemical;GO:0003674,molecular_function molecular_function;GO:0005488,molecular_function binding;GO:0005509,molecular_function calcium ion binding;GO:0005575,cellular_component cellular_component;GO:0005622,cellular_component intracellular;GO:0005623,cellular_component cell;GO:000563…	CML; calcium-binding protein CML; K13448	XP_016548949.1 PREDICTED: putative calcium-binding protein CML19 [Capsicum annuum]
CaDEM06G31000	142.4	130.03	131.27	52.25	42.62	48.43	1.36	2.98e-73	3.25e-71	chr6:243594242-243594707:-	CaDEM06G31000	NA	HSP20; HSP20 family protein; K13993	PHT46723.1 hypothetical protein CQW23_15881 [Capsicum baccatum]
CaDEM01G25490	20.99	20.39	20.54	54.19	47.92	50.34	-1.43781	2.84e-118	5.74e-116	chr1:168103573-168105466:+	CaDEM01G25490	NA	SAR1; GTP-binding protein SAR1 [EC:3.6.5.-]; K07953	XP_016581588.1 PREDICTED: GTP-binding protein SAR2 [Capsicum annuum]
CaDEM06G26840	9.4	8.43	7.36	54.86	68.7	68.09	-3.06158	1.26e-207	5.1e-205	chr6:235606534-235607814:-	CaDEM06G26840	NA	NA	XP_016576933.1 PREDICTED: CASP-like protein 1F1 [Capsicum annuum]
CaDEM12G27620	13.37	14	13.01	55.32	64.53	61.35	-2.30421	1.61e-129	3.54e-127	chr12:251191952-251192515:+	CaDEM12G27620	NA	NA	XP_016550003.1 PREDICTED: uncharacterized protein LOC107850030 [Capsicum annuum]
CaDEM03G33000	15.1	13.03	11.53	57.2	37.86	32.95	-1.82159	1.95e-21	5.22e-20	chr3:262124377-262124740:+	CaDEM03G33000	NA	NA	NA
CaDEM07G00200	19.68	20.78	20.3	57.29	65.08	62.16	-1.74401	6.11e-97	9.57e-95	chr7:484768-485338:-	CaDEM07G00200	NA	NA	XP_016552766.1 PREDICTED: defensin-like protein [Capsicum annuum]
CaDEM09G19220	1.87	1.48	2.1	57.92	62.28	63.12	-5.2242	0	0	chr9:238556698-238557985:-	CaDEM09G19220	NA	NA	XP_016541258.1 PREDICTED: LOB domain-containing protein 2 [Capsicum annuum]
CaDEM07G00190	30.23	25.21	25.92	58.07	48.19	48.74	-1.06488	9.93e-23	2.85e-21	chr7:439627-440059:-	CaDEM07G00190	NA	NA	PHU10973.1 Defensin-like protein 1 [Capsicum chinense]
CaDEM07G01140	21.52	20.88	21.48	59.57	51.62	53.91	-1.50886	1.83e-126	3.94e-124	chr7:4243023-4245724:-	CaDEM07G01140	NA	NA	XP_016579668.1 PREDICTED: ribonuclease S-4-like [Capsicum annuum]
CaDEM04G02280	16.55	15.71	16.1	60.06	61.23	61.99	-2.06191	0	0	chr4:10517007-10529490:+	CaDEM04G02280	49;GO:0000302,biological_process response to reactive oxygen species;GO:0000304,biological_process response to singlet oxygen;GO:0001101,biological_process response to acid chemical;GO:0003674,molecular_function molecular_function;GO:0003824,molecular_function catalytic activity;GO:0006629,biological_process lipid metabolic process;GO:0006720,biological_process isoprenoid metabolic process;GO:000…	TPS04, GES; geranyllinalool synthase [EC:4.2.3.144]; K17982	PHT64501.1 hypothetical protein T459_31655 [Capsicum annuum]
CaDEM07G05280	30.94	31.11	31.57	60.64	56.61	59.27	-1.05448	3.51e-106	6.12e-104	chr7:23518946-23523864:+	CaDEM07G05280	13;GO:0003674,molecular_function molecular_function;GO:0003824,molecular_function catalytic activity;GO:0004553,molecular_function hydrolase activity, hydrolyzing O-glycosyl compounds;GO:0004566,molecular_function beta-glucuronidase activity;GO:0005575,cellular_component cellular_component;GO:0005618,cellular_component cell wall;GO:0005623,cellular_component cell;GO:0009505,cellular_component pla…	HPSE; heparanase [EC:3.2.1.166]; K07964	XP_016552930.1 PREDICTED: heparanase-like protein 3 isoform X1 [Capsicum annuum]
CaDEM03G40270	32.54	32.23	31.69	63.95	60.56	58.54	-1.06371	1.14e-102	1.85e-100	chr3:279857381-279865186:-	CaDEM03G40270	NA	E3.2.1.15; polygalacturonase [EC:3.2.1.15]; K01184	XP_016562844.1 PREDICTED: probable polygalacturonase At3g15720 [Capsicum annuum]
CaDEM07G01200	14.88	15.56	14.69	64.19	60.49	58.44	-2.15964	0	0	chr7:4369729-4382335:-	CaDEM07G01200	6;GO:0005575,cellular_component cellular_component;GO:0005622,cellular_component intracellular;GO:0005623,cellular_component cell;GO:0005737,cellular_component cytoplasm;GO:0044424,cellular_component intracellular part;GO:0044464,cellular_component cell part	NA	PHU10954.1 hypothetical protein BC332_17884 [Capsicum chinense]
CaDEM01G00440	34.13	34.72	35.28	64.23	61.82	65.8	-1.02131	8.28e-102	1.33e-99	chr1:940575-944511:-	CaDEM01G00440	123;GO:0000096,biological_process sulfur amino acid metabolic process;GO:0000097,biological_process sulfur amino acid biosynthetic process;GO:0000098,biological_process sulfur amino acid catabolic process;GO:0001101,biological_process response to acid chemical;GO:0003674,molecular_function molecular_function;GO:0003824,molecular_function catalytic activity;GO:0003962,molecular_function cystathion…	E4.4.1.11; methionine-gamma-lyase [EC:4.4.1.11]; K01761	XP_016565173.1 PREDICTED: methionine gamma-lyase-like [Capsicum annuum]
CaDEM12G07100	21.73	22.5	20.79	65.54	53.7	53.98	-1.54973	1.92e-80	2.36e-78	chr12:22581795-22583115:-	CaDEM12G07100	NA	NA	XP_016549497.1 PREDICTED: beta-D-glucosyl crocetin beta-1,6-glucosyltransferase-like [Capsicum annuum]
CaDEM03G37750	35.98	36.63	36.48	65.73	67.71	65.67	-1.00793	7.11e-119	1.45e-116	chr3:274195602-274200853:+	CaDEM03G37750	59;GO:0000166,molecular_function nucleotide binding;GO:0003674,molecular_function molecular_function;GO:0003824,molecular_function catalytic activity;GO:0005488,molecular_function binding;GO:0006081,biological_process cellular aldehyde metabolic process;GO:0006082,biological_process organic acid metabolic process;GO:0006090,biological_process pyruvate metabolic process;GO:0006629,biological_proce…	dxr; 1-deoxy-D-xylulose-5-phosphate reductoisomerase [EC:1.1.1.267]; K00099	XP_016563442.1 PREDICTED: 1-deoxy-D-xylulose 5-phosphate reductoisomerase, chloroplastic [Capsicum annuum]
CaDEM10G12110	22.32	21.54	20.85	69.64	69.42	72.49	-1.84684	1.08e-262	6.61e-260	chr10:150946659-150948630:+	CaDEM10G12110	40;GO:0000272,biological_process polysaccharide catabolic process;GO:0003674,molecular_function molecular_function;GO:0003824,molecular_function catalytic activity;GO:0004553,molecular_function hydrolase activity, hydrolyzing O-glycosyl compounds;GO:0004567,molecular_function beta-mannosidase activity;GO:0005975,biological_process carbohydrate metabolic process;GO:0005976,biological_process polys…	MAN; mannan endo-1,4-beta-mannosidase [EC:3.2.1.78]; K19355	PHU04860.1 Mannan endo-1,4-beta-mannosidase 6 [Capsicum chinense]
CaDEM03G32350	26.22	27.97	30.03	69.65	62.1	62.09	-1.34316	1.33e-83	1.75e-81	chr3:260449389-260450598:+	CaDEM03G32350	44;GO:0003674,molecular_function molecular_function;GO:0003824,molecular_function catalytic activity;GO:0004586,molecular_function ornithine decarboxylase activity;GO:0005575,cellular_component cellular_component;GO:0005622,cellular_component intracellular;GO:0005623,cellular_component cell;GO:0005737,cellular_component cytoplasm;GO:0006082,biological_process organic acid metabolic process;GO:000…	E4.1.1.17, ODC1, speC, speF; ornithine decarboxylase [EC:4.1.1.17]; K01581	XP_016563965.1 PREDICTED: ornithine decarboxylase-like [Capsicum annuum]
CaDEM01G47980	22.54	19.21	19.87	69.94	67.18	65.3	-1.8535	2.82e-139	6.97e-137	chr1:324487912-324488782:+	CaDEM01G47980	NA	NA	XP_015084505.1 PREDICTED: uncharacterized protein LOC107027970 [Solanum pennellii]
CaDEM03G39120	34.39	32.73	31.21	70.19	77.61	71.5	-1.29601	1.39e-105	2.39e-103	chr3:277790935-277792378:+	CaDEM03G39120	NA	UGDH, ugd; UDPglucose 6-dehydrogenase [EC:1.1.1.22]; K00012	XP_016563296.1 PREDICTED: UDP-glucose 6-dehydrogenase 5-like [Capsicum annuum]
CaDEM01G32700	32.09	31.12	32.35	71.99	71.47	68.41	-1.28888	1.98e-137	4.78e-135	chr1:218958018-218960099:-	CaDEM01G32700	NA	NA	XP_016540624.1 PREDICTED: basic 7S globulin-like [Capsicum annuum]
CaDEM06G31010	385.11	377.21	366.75	72.63	70.27	63.3	2.31526	0	0	chr6:243616769-243617171:+	CaDEM06G31010	6;GO:0005575,cellular_component cellular_component;GO:0005622,cellular_component intracellular;GO:0005623,cellular_component cell;GO:0005737,cellular_component cytoplasm;GO:0044424,cellular_component intracellular part;GO:0044464,cellular_component cell part	HSP20; HSP20 family protein; K13993	XP_016577732.1 PREDICTED: 17.7 kDa class I heat shock protein-like [Capsicum annuum]
CaDEM07G01150	26.43	25.52	26.27	73.46	73.82	74.3	-1.64225	2.86038979576463e-316	2.22538326110489e-313	chr7:4253437-4260308:+	CaDEM07G01150	6;GO:0005575,cellular_component cellular_component;GO:0005622,cellular_component intracellular;GO:0005623,cellular_component cell;GO:0005737,cellular_component cytoplasm;GO:0044424,cellular_component intracellular part;GO:0044464,cellular_component cell part	NA	XP_016579667.1 PREDICTED: uncharacterized protein LOC107877518 [Capsicum annuum]
CaDEM12G07380	30.96	30.72	34.26	73.57	59.69	60.1	-1.15109	3.27e-44	1.96e-42	chr12:23943051-23944371:+	CaDEM12G07380	NA	NA	XP_016550343.1 PREDICTED: beta-D-glucosyl crocetin beta-1,6-glucosyltransferase-like [Capsicum annuum]
CaDEM06G14920	33.35	33.83	34.22	78.56	78.51	80.62	-1.36871	2.57e-223	1.24e-220	chr6:189482121-189488688:-	CaDEM06G14920	51;GO:0000003,biological_process reproduction;GO:0003006,biological_process developmental process involved in reproduction;GO:0003674,molecular_function molecular_function;GO:0003756,molecular_function protein disulfide isomerase activity;GO:0003824,molecular_function catalytic activity;GO:0005575,cellular_component cellular_component;GO:0005622,cellular_component intracellular;GO:0005623,cellula…	PDIA1, P4HB; protein disulfide-isomerase A1 [EC:5.3.4.1]; K09580	XP_016575175.1 PREDICTED: protein disulfide-isomerase-like [Capsicum annuum]
CaDEM10G22110	30.32	30.83	30.95	82.71	79.09	77.82	-1.5189	2.09e-202	8.27e-200	chr10:226955900-226958636:+	CaDEM10G22110	NA	NA	XP_016543566.1 PREDICTED: GDSL esterase/lipase CPRD49-like [Capsicum annuum]
CaDEM03G01210	30.57	30.97	32.14	86.82	79.58	79.5	-1.53197	6.74e-170	2.31e-167	chr3:3086838-3089746:-	CaDEM03G01210	NA	NA	XP_016566204.1 PREDICTED: hyphal wall protein 1-like isoform X1 [Capsicum annuum]
CaDEM02G15680	48.61	48.49	49.16	87.23	92.71	94.3	-1.04698	6.33e-110	1.16e-107	chr2:140140443-140143457:+	CaDEM02G15680	NA	NA	XP_016559650.1 PREDICTED: GDSL esterase/lipase At1g29670-like [Capsicum annuum]
CaDEM11G22790	43.95	40.6	43	87.44	85.76	88.1	-1.17452	5.41e-139	1.32e-136	chr11:267636347-267642327:-	CaDEM11G22790	26;GO:0003674,molecular_function molecular_function;GO:0003824,molecular_function catalytic activity;GO:0005575,cellular_component cellular_component;GO:0005622,cellular_component intracellular;GO:0005623,cellular_component cell;GO:0005737,cellular_component cytoplasm;GO:0005773,cellular_component vacuole;GO:0005774,cellular_component vacuolar membrane;GO:0005783,cellular_component endoplasmic re…	NA	XP_016548539.1 PREDICTED: protein STRICTOSIDINE SYNTHASE-LIKE 3-like [Capsicum annuum]
CaDEM08G24420	48.72	45.61	46.45	88.46	85.12	88.72	-1.03618	1.04e-58	8.65e-57	chr8:170162580-170163135:-	CaDEM08G24420	NA	NA	PHT93513.1 hypothetical protein T459_01395 [Capsicum annuum]
CaDEM03G32840	24.5	26.97	24.37	90.18	83.03	79.08	-1.86609	2.69e-68	2.58e-66	chr3:261677926-261678181:-	CaDEM03G32840	NA	NA	PHT94089.1 Antimicrobial peptide 1 [Capsicum annuum]
CaDEM03G45180	19.64	18.45	18.13	100.68	102.65	107.96	-2.60746	0	0	chr3:288256261-288257938:+	CaDEM03G45180	41;GO:0003674,molecular_function molecular_function;GO:0003824,molecular_function catalytic activity;GO:0004427,molecular_function inorganic diphosphatase activity;GO:0006793,biological_process phosphorus metabolic process;GO:0006796,biological_process phosphate-containing compound metabolic process;GO:0006950,biological_process response to stress;GO:0007154,biological_process cell communication;…	PHOSPHO1; phosphoethanolamine/phosphocholine phosphatase [EC:3.1.3.75]; K06124; PHOSPHO2; pyridoxal phosphate phosphatase PHOSPHO2 [EC:3.1.3.74]; K13248	XP_016562595.1 PREDICTED: inorganic pyrophosphatase 1-like [Capsicum annuum]
CaDEM07G10160	265.2	271.92	280.06	101.59	93.92	97.78	1.33985	1.64e-136	3.86e-134	chr7:94852007-94852640:-	CaDEM07G10160	29;GO:0005575,cellular_component cellular_component;GO:0005576,cellular_component extracellular region;GO:0005618,cellular_component cell wall;GO:0005622,cellular_component intracellular;GO:0005623,cellular_component cell;GO:0005634,cellular_component nucleus;GO:0006950,biological_process response to stress;GO:0008150,biological_process biological_process;GO:0009266,biological_process response to…	NA	XP_016580306.1 PREDICTED: auxin-binding protein ABP19a-like [Capsicum annuum]
CaDEM06G28470	43.1	45.05	37.97	101.74	95.23	92.94	-1.33248	1.01e-63	9.17e-62	chr6:238367778-238368201:-	CaDEM06G28470	NA	NA	XP_004241363.1 uncharacterized protein LOC101264331 [Solanum lycopersicum]
CaDEM01G00700	47.89	47.22	48.36	116.27	120.38	118.07	-1.44586	1.2e-249	6.75e-247	chr1:1241032-1245312:-	CaDEM01G00700	20;GO:0005575,cellular_component cellular_component;GO:0005622,cellular_component intracellular;GO:0005623,cellular_component cell;GO:0005737,cellular_component cytoplasm;GO:0005783,cellular_component endoplasmic reticulum;GO:0005788,cellular_component endoplasmic reticulum lumen;GO:0012505,cellular_component endomembrane system;GO:0031974,cellular_component membrane-enclosed lumen;GO:0043226,cel…	HSPA5, BIP; endoplasmic reticulum chaperone BiP [EC:3.6.4.10]; K09490	XP_016565558.1 PREDICTED: luminal-binding protein [Capsicum annuum]
CaDEM01G47370	57.42	58.9	59.57	121.7	100.59	98.44	-1.00668	1.05e-42	5.97e-41	chr1:322256722-322261077:-	CaDEM01G47370	NA	NA	XP_016550197.1 PREDICTED: kirola-like [Capsicum annuum]
CaDEM03G35120	1070.65	1070.82	1123.43	122.47	115.37	127.97	3.01915	0	0	chr3:268753670-268754012:+	CaDEM03G35120	6;GO:0005575,cellular_component cellular_component;GO:0005622,cellular_component intracellular;GO:0005623,cellular_component cell;GO:0005737,cellular_component cytoplasm;GO:0044424,cellular_component intracellular part;GO:0044464,cellular_component cell part	HSP20; HSP20 family protein; K13993	PHT87991.1 17.9 kDa class II heat shock protein [Capsicum annuum]
CaDEM08G11190	59.13	59.69	59.41	123.68	101.07	102.54	-1.01536	3.3e-42	1.87e-40	chr8:143878519-143879560:+	CaDEM08G11190	29;GO:0001101,biological_process response to acid chemical;GO:0003674,molecular_function molecular_function;GO:0003824,molecular_function catalytic activity;GO:0006082,biological_process organic acid metabolic process;GO:0008146,molecular_function sulfotransferase activity;GO:0008150,biological_process biological_process;GO:0008152,biological_process metabolic process;GO:0009694,biological_proces…	NA	XP_016582202.1 PREDICTED: cytosolic sulfotransferase 15 [Capsicum annuum]
CaDEM08G24800	6.1	4.6	5.52	137.91	119.61	115.9	-4.66631	0	0	chr8:171043186-171043933:-	CaDEM08G24800	NA	NA	NA
CaDEM02G12180	67.39	61.99	67.63	140.07	135.77	131.66	-1.18875	3.91e-116	7.68e-114	chr2:127416360-127419256:-	CaDEM02G12180	49;GO:0000323,cellular_component lytic vacuole;GO:0003674,molecular_function molecular_function;GO:0003824,molecular_function catalytic activity;GO:0004175,molecular_function endopeptidase activity;GO:0004197,molecular_function cysteine-type endopeptidase activity;GO:0005575,cellular_component cellular_component;GO:0005576,cellular_component extracellular region;GO:0005615,cellular_component extr…	NA	XP_016559260.1 PREDICTED: cathepsin B-like [Capsicum annuum]
CaDEM01G42480	46.11	48.57	48.06	142.8	136.92	142.33	-1.70325	7.43e-249	4.06e-246	chr1:288426374-288427730:-	CaDEM01G42480	57;GO:0000271,biological_process polysaccharide biosynthetic process;GO:0003674,molecular_function molecular_function;GO:0003824,molecular_function catalytic activity;GO:0005975,biological_process carbohydrate metabolic process;GO:0005976,biological_process polysaccharide metabolic process;GO:0006725,biological_process cellular aromatic compound metabolic process;GO:0008150,biological_process bio…	HHT1; omega-hydroxypalmitate O-feruloyl transferase [EC:2.3.1.188]; K15400	XP_016552805.1 PREDICTED: omega-hydroxypalmitate O-feruloyl transferase-like [Capsicum annuum]
CaDEM03G38970	50.74	51.34	49.04	162.19	159.42	159.28	-1.80877	0	0	chr3:277566985-277569615:-	CaDEM03G38970	20;GO:0003674,molecular_function molecular_function;GO:0003824,molecular_function catalytic activity;GO:0004497,molecular_function monooxygenase activity;GO:0005575,cellular_component cellular_component;GO:0008150,biological_process biological_process;GO:0008152,biological_process metabolic process;GO:0009058,biological_process biosynthetic process;GO:0009719,biological_process response to endoge…	CYP75B1; flavonoid 3'-monooxygenase [EC:1.14.14.82]; K05280	XP_016563358.1 PREDICTED: flavonoid 3'-monooxygenase [Capsicum annuum]
CaDEM01G08780	74.32	74.39	69.85	163.55	176.56	168.61	-1.35779	8.17e-168	2.62e-165	chr1:21562823-21564740:-	CaDEM01G08780	NA	CCR; cinnamoyl-CoA reductase [EC:1.2.1.44]; K09753	XP_016572918.1 PREDICTED: cinnamoyl-CoA reductase 2-like [Capsicum annuum]
CaDEM12G19500	55.25	61.51	57.65	166.97	150.7	153.73	-1.57275	4.47e-150	1.2e-147	chr12:202171683-202172888:+	CaDEM12G19500	NA	ABA2; xanthoxin dehydrogenase [EC:1.1.1.288]; K09841	XP_016549606.1 PREDICTED: secoisolariciresinol dehydrogenase-like [Capsicum annuum]
CaDEM03G30760	90.04	93.8	95.43	167.71	171.85	175.28	-1.02239	3.62e-113	6.84e-111	chr3:256090690-256093184:+	CaDEM03G30760	44;GO:0003674,molecular_function molecular_function;GO:0003824,molecular_function catalytic activity;GO:0005575,cellular_component cellular_component;GO:0005622,cellular_component intracellular;GO:0005623,cellular_component cell;GO:0005737,cellular_component cytoplasm;GO:0005783,cellular_component endoplasmic reticulum;GO:0005789,cellular_component endoplasmic reticulum membrane;GO:0008150,biolog…	CCR; cinnamoyl-CoA reductase [EC:1.2.1.44]; K09753	XP_016564118.1 PREDICTED: cinnamoyl-CoA reductase 1-like isoform X1 [Capsicum annuum]
CaDEM01G03930	51.27	50.8	49.91	188.21	178.62	177.78	-1.98067	0	0	chr1:8169099-8172338:+	CaDEM01G03930	47;GO:0000166,molecular_function nucleotide binding;GO:0003674,molecular_function molecular_function;GO:0003824,molecular_function catalytic activity;GO:0005488,molecular_function binding;GO:0005575,cellular_component cellular_component;GO:0005576,cellular_component extracellular region;GO:0006082,biological_process organic acid metabolic process;GO:0006629,biological_process lipid metabolic proc…	betA, CHDH; choline dehydrogenase [EC:1.1.99.1]; K00108	XP_016567860.1 PREDICTED: protein HOTHEAD [Capsicum annuum]
CaDEM03G34760	33.35	32.07	32.47	194.46	120.35	126.99	-2.31323	8.27e-57	6.54e-55	chr3:267698245-267698787:+	CaDEM03G34760	NA	NA	XP_016567668.1 PREDICTED: defensin-like protein 10 [Capsicum annuum]
CaDEM08G25170	97.94	97.92	99.05	195.28	198.65	203.47	-1.15818	1.35e-159	4.2e-157	chr8:171555900-171557991:-	CaDEM08G25170	2;GO:0005575,cellular_component cellular_component;GO:0005576,cellular_component extracellular region	NA	PHT64021.1 hypothetical protein T459_32122 [Capsicum annuum]
CaDEM12G27260	98.97	96.82	102.61	199.06	188.26	192.87	-1.09923	6.2e-121	1.29e-118	chr12:249950311-249953971:-	CaDEM12G27260	106;GO:0000302,biological_process response to reactive oxygen species;GO:0001101,biological_process response to acid chemical;GO:0003674,molecular_function molecular_function;GO:0003824,molecular_function catalytic activity;GO:0005575,cellular_component cellular_component;GO:0005622,cellular_component intracellular;GO:0005623,cellular_component cell;GO:0006082,biological_process organic acid meta…	UGT74B1; N-hydroxythioamide S-beta-glucosyltransferase [EC:2.4.1.195]; K11820	XP_016550553.1 PREDICTED: UDP-glycosyltransferase 74E2-like [Capsicum annuum]
CaDEM07G09570	99.85	97.98	99.85	203.05	220.82	234.33	-1.28432	1.23e-125	2.61e-123	chr7:82781921-82784712:+	CaDEM07G09570	40;GO:0003674,molecular_function molecular_function;GO:0003824,molecular_function catalytic activity;GO:0004175,molecular_function endopeptidase activity;GO:0004252,molecular_function serine-type endopeptidase activity;GO:0005575,cellular_component cellular_component;GO:0005618,cellular_component cell wall;GO:0005622,cellular_component intracellular;GO:0005623,cellular_component cell;GO:0005737,c…	NA	XP_016580339.1 PREDICTED: subtilisin-like protease SBT1.8 [Capsicum annuum]
CaDEM07G18120	70.8	77.7	70.52	213.18	169.44	128.84	-1.36292	3.92e-26	1.3e-24	chr7:215547272-215547902:-	CaDEM07G18120	NA	NA	PHT76412.1 hypothetical protein T459_19934 [Capsicum annuum]
CaDEM01G40470	85.79	88	82.21	213.42	230.01	221.76	-1.51681	5.28e-224	2.61e-221	chr1:261326830-261330469:-	CaDEM01G40470	77;GO:0001101,biological_process response to acid chemical;GO:0003674,molecular_function molecular_function;GO:0003712,molecular_function transcription coregulator activity;GO:0003714,molecular_function transcription corepressor activity;GO:0005488,molecular_function binding;GO:0005515,molecular_function protein binding;GO:0005575,cellular_component cellular_component;GO:0005622,cellular_componen…	JAZ; jasmonate ZIM domain-containing protein; K13464	XP_016546698.1 PREDICTED: protein TIFY 6B-like isoform X1 [Capsicum annuum]
CaDEM07G01550	50.49	46.59	53.33	216.02	210.25	205.8	-2.21443	3.43e-305	2.47e-302	chr7:5419361-5419931:+	CaDEM07G01550	NA	NA	XP_016579691.1 PREDICTED: defensin-like protein [Capsicum annuum]
CaDEM03G29140	112.05	111.55	113.92	219.56	233.34	233.41	-1.16365	1.43e-155	4.18e-153	chr3:251191959-251195311:+	CaDEM03G29140	91;GO:0005575,cellular_component cellular_component;GO:0005618,cellular_component cell wall;GO:0005622,cellular_component intracellular;GO:0005623,cellular_component cell;GO:0005634,cellular_component nucleus;GO:0005654,cellular_component nucleoplasm;GO:0005730,cellular_component nucleolus;GO:0005737,cellular_component cytoplasm;GO:0005773,cellular_component vacuole;GO:0005774,cellular_component …	HSPA5, BIP; endoplasmic reticulum chaperone BiP [EC:3.6.4.10]; K09490	NP_001311780.1 luminal-binding protein 5 precursor [Capsicum annuum]
CaDEM03G32340	55	55.66	55.09	220.65	214.38	222.3	-2.12676	0	0	chr3:260409126-260410329:+	CaDEM03G32340	44;GO:0003674,molecular_function molecular_function;GO:0003824,molecular_function catalytic activity;GO:0004586,molecular_function ornithine decarboxylase activity;GO:0005575,cellular_component cellular_component;GO:0005622,cellular_component intracellular;GO:0005623,cellular_component cell;GO:0005737,cellular_component cytoplasm;GO:0006082,biological_process organic acid metabolic process;GO:000…	E4.1.1.17, ODC1, speC, speF; ornithine decarboxylase [EC:4.1.1.17]; K01581	XP_016567706.1 PREDICTED: ornithine decarboxylase-like isoform X1 [Capsicum annuum]
CaDEM01G20050	97.82	94.7	99.52	258.14	246.22	249.21	-1.50745	2.44e-240	1.26e-237	chr1:89454949-89460562:+	CaDEM01G20050	51;GO:0000166,molecular_function nucleotide binding;GO:0003674,molecular_function molecular_function;GO:0003824,molecular_function catalytic activity;GO:0005488,molecular_function binding;GO:0005575,cellular_component cellular_component;GO:0005576,cellular_component extracellular region;GO:0005622,cellular_component intracellular;GO:0005623,cellular_component cell;GO:0005737,cellular_component cy…	AXS; UDP-apiose/xylose synthase; K12449	XP_016552650.1 PREDICTED: UDP-D-apiose/UDP-D-xylose synthase 2-like [Capsicum annuum]
CaDEM07G02150	106.08	102.53	104.64	282.28	282.14	282.97	-1.57552	6.9e-266	4.36e-263	chr7:6915019-6916014:+	CaDEM07G02150	NA	NA	XP_016579698.1 PREDICTED: flower-specific defensin-like isoform X1 [Capsicum annuum]
CaDEM07G18670	178.63	179.05	182.68	316.13	329.83	338.03	-1.00449	2.22e-116	4.41e-114	chr7:224029920-224031940:-	CaDEM07G18670	36;GO:0003674,molecular_function molecular_function;GO:0003824,molecular_function catalytic activity;GO:0004451,molecular_function isocitrate lyase activity;GO:0005575,cellular_component cellular_component;GO:0005622,cellular_component intracellular;GO:0005623,cellular_component cell;GO:0005737,cellular_component cytoplasm;GO:0005777,cellular_component peroxisome;GO:0005975,biological_process car…	E4.1.3.1, aceA; isocitrate lyase [EC:4.1.3.1]; K01637	PHT43225.1 Isocitrate lyase [Capsicum baccatum]
CaDEM04G24680	141.64	148.43	146.71	327.66	300.14	319.94	-1.25691	4.58e-131	1.04e-128	chr4:240907885-240908905:-	CaDEM04G24680	58;GO:0000003,biological_process reproduction;GO:0003006,biological_process developmental process involved in reproduction;GO:0003674,molecular_function molecular_function;GO:0003824,molecular_function catalytic activity;GO:0004161,molecular_function dimethylallyltranstransferase activity;GO:0004311,molecular_function farnesyltranstransferase activity;GO:0004659,molecular_function prenyltransfera…	GGPS; geranylgeranyl diphosphate synthase, type II [EC:2.5.1.1 2.5.1.10 2.5.1.29]; K13789	XP_016568624.1 PREDICTED: geranylgeranyl pyrophosphate synthase, chloroplastic [Capsicum annuum]
CaDEM04G00750	152.74	158.74	151.18	331.06	325.44	327.6	-1.2279	4.91e-168	1.6e-165	chr4:1344841-1346163:-	CaDEM04G00750	NA	E1.11.1.7; peroxidase [EC:1.11.1.7]; K00430	XP_016571788.1 PREDICTED: peroxidase 40 [Capsicum annuum]
CaDEM03G41670	136.96	139.99	137.33	334.13	348.13	347.77	-1.45353	1.71e-268	1.15e-265	chr3:282182503-282186148:-	CaDEM03G41670	34;GO:0005575,cellular_component cellular_component;GO:0005618,cellular_component cell wall;GO:0005622,cellular_component intracellular;GO:0005623,cellular_component cell;GO:0005737,cellular_component cytoplasm;GO:0005739,cellular_component mitochondrion;GO:0005773,cellular_component vacuole;GO:0005774,cellular_component vacuolar membrane;GO:0005783,cellular_component endoplasmic reticulum;GO:000…	CANX; calnexin; K08054	XP_016563032.1 PREDICTED: calnexin homolog 1 [Capsicum annuum]
CaDEM07G02140	107.47	146.17	122.09	354.8	407.58	360.43	-1.7182	1.15e-79	1.41e-77	chr7:6900497-6901440:+	CaDEM07G02140	NA	NA	XP_016579700.1 PREDICTED: flower-specific defensin-like isoform X3 [Capsicum annuum]
CaDEM04G23620	157.57	154.45	155.85	358.87	336.63	342.65	-1.28942	4.81e-168	1.59e-165	chr4:238332301-238333900:+	CaDEM04G23620	57;GO:0001101,biological_process response to acid chemical;GO:0003674,molecular_function molecular_function;GO:0003824,molecular_function catalytic activity;GO:0005575,cellular_component cellular_component;GO:0005622,cellular_component intracellular;GO:0005623,cellular_component cell;GO:0008150,biological_process biological_process;GO:0008152,biological_process metabolic process;GO:0008194,molecu…	UGT79B1; anthocyanidin 3-O-glucoside 2'''-O-xylosyltransferase [EC:2.4.2.51]; K17193	XP_016569778.1 PREDICTED: anthocyanidin 3-O-glucoside 2'''-O-xylosyltransferase-like [Capsicum annuum]
CaDEM09G08360	123.9	126.43	132.66	362.79	328.15	331.77	-1.55705	3.46e-172	1.21e-169	chr9:52363572-52365086:+	CaDEM09G08360	NA	GST, gst; glutathione S-transferase [EC:2.5.1.18]; K00799	XP_016542386.1 PREDICTED: probable glutathione S-transferase [Capsicum annuum]
CaDEM01G16010	202.31	193.41	204.32	495.62	412.25	429.27	-1.29605	9.93e-82	1.25e-79	chr1:60743415-60744423:+	CaDEM01G16010	NA	NA	XP_016576716.1 PREDICTED: pollen-specific leucine-rich repeat extensin-like protein 1 isoform X3 [Capsicum annuum]
CaDEM07G00290	189.47	169.84	186.84	709.52	1043.5	1114.59	-2.53116	3.59e-93	5.34e-91	chr7:803467-804100:-	CaDEM07G00290	NA	NA	XP_016552759.1 PREDICTED: flower-specific defensin-like [Capsicum annuum]
CaDEM10G02380	197.07	190.3	185.07	749.74	649.99	646.9	-1.97719	1.74e-201	6.77e-199	chr10:5595160-5595680:-	CaDEM10G02380	NA	NA	XP_016545830.1 PREDICTED: protein TAP1-like [Capsicum annuum]
CaDEM03G32890	183.95	193.6	188.98	760.91	676.13	659.92	-2.02788	2.71e-237	1.37e-234	chr3:261777609-261778692:+	CaDEM03G32890	NA	NA	AAY23635.1 Pin-II type proteinase inhibitor 7 [Capsicum annuum]
CaDEM03G39980	355.54	344.12	351.62	789.68	739	775.27	-1.27159	8.39e-159	2.53e-156	chr3:279385839-279386448:+	CaDEM03G39980	NA	E3.5.1.41; chitin deacetylase [EC:3.5.1.41]; K01452	XP_016579383.1 PREDICTED: chitin-binding lectin 1-like [Capsicum annuum]
CaDEM10G02540	414.62	414.23	424.39	980.19	1059.84	1064.01	-1.44816	5.7e-214	2.51e-211	chr10:6939036-6940055:-	CaDEM10G02540	NA	NA	XP_016545742.1 PREDICTED: uncharacterized protein LOC107845775 [Capsicum annuum]
CaDEM02G30820	582.39	591.52	591.82	1099.5	1057.5	1079.44	-1.01386	2.93e-130	6.52e-128	chr2:169533072-169534896:+	CaDEM02G30820	25;GO:0005575,cellular_component cellular_component;GO:0005622,cellular_component intracellular;GO:0005623,cellular_component cell;GO:0005737,cellular_component cytoplasm;GO:0009507,cellular_component chloroplast;GO:0009534,cellular_component chloroplast thylakoid;GO:0009536,cellular_component plastid;GO:0009543,cellular_component chloroplast thylakoid lumen;GO:0009579,cellular_component thylakoi…	E1.10.3.1; polyphenol oxidase [EC:1.10.3.1]; K00422	XP_016561215.1 PREDICTED: polyphenol oxidase B, chloroplastic-like [Capsicum annuum]
CaDEM06G21220	251.16	247.64	254.27	1118.09	1166.4	1183.38	-2.34297	0	0	chr6:219066519-219067669:+	CaDEM06G21220	59;GO:0001101,biological_process response to acid chemical;GO:0002213,biological_process defense response to insect;GO:0003674,molecular_function molecular_function;GO:0003824,molecular_function catalytic activity;GO:0003993,molecular_function acid phosphatase activity;GO:0005488,molecular_function binding;GO:0005515,molecular_function protein binding;GO:0005575,cellular_component cellular_compon…	VSP2; vegetative storage protein 2; K20728	XP_016578591.1 PREDICTED: acid phosphatase 1-like [Capsicum annuum]
CaDEM10G24100	370.15	383.28	396.4	1283.35	1048.75	1081.45	-1.71015	1.49e-121	3.13e-119	chr10:233092569-233096417:+	CaDEM10G24100	NA	NA	PHT71326.1 hypothetical protein T459_26430 [Capsicum annuum]
CaDEM01G12390	696.24	690.95	706	1355.18	1232.26	1263.97	-1.01959	3.27e-94	5.01e-92	chr1:42816217-42817972:-	CaDEM01G12390	25;GO:0005575,cellular_component cellular_component;GO:0005622,cellular_component intracellular;GO:0005623,cellular_component cell;GO:0005737,cellular_component cytoplasm;GO:0009507,cellular_component chloroplast;GO:0009534,cellular_component chloroplast thylakoid;GO:0009536,cellular_component plastid;GO:0009543,cellular_component chloroplast thylakoid lumen;GO:0009579,cellular_component thylakoi…	E1.10.3.1; polyphenol oxidase [EC:1.10.3.1]; K00422	XP_016573822.1 PREDICTED: catechol oxidase B, chloroplastic [Capsicum annuum]
CaDEM10G26350	589.62	590.12	610.87	1873.46	1575.27	1598.77	-1.63523	1.79e-130	4.01e-128	chr10:237132701-237133184:-	CaDEM10G26350	NA	NA	XP_016544914.1 PREDICTED: putative germin-like protein 2-1 [Capsicum annuum]
CaDEM07G01580	633.89	625.87	651.21	1890.34	1882.81	1948.86	-1.72204	0	0	chr7:5527067-5527784:+	CaDEM07G01580	NA	NA	XP_016579693.1 PREDICTED: flower-specific defensin-like [Capsicum annuum]
CaDEM01G16020	686.44	765.09	731.15	1952.82	1691.75	1603.04	-1.40572	7.59e-84	1e-81	chr1:60796624-60798161:+	CaDEM01G16020	NA	NA	XP_016576381.1 PREDICTED: pollen-specific leucine-rich repeat extensin-like protein 2 [Capsicum annuum]
CaDEM01G38880	665.72	668.58	693.54	1961.04	1828.51	1859.29	-1.61791	7.23e-251	4.3e-248	chr1:257360866-257362560:-	CaDEM01G38880	55;GO:0003674,molecular_function molecular_function;GO:0003824,molecular_function catalytic activity;GO:0005575,cellular_component cellular_component;GO:0005622,cellular_component intracellular;GO:0005623,cellular_component cell;GO:0005737,cellular_component cytoplasm;GO:0005783,cellular_component endoplasmic reticulum;GO:0006725,biological_process cellular aromatic compound metabolic process;GO:…	NA	NP_001311672.1 type III polyketide synthase A [Capsicum annuum]
CaDEM07G01490	721.32	712.33	757.42	4410.48	3816.73	3813.1	-2.59841	0	0	chr7:5074709-5075343:+	CaDEM07G01490	NA	NA	PHT53316.1 hypothetical protein CQW23_07778 [Capsicum baccatum]
CaDEM07G01540	10349.2	10504.3	10944.9	24993.8	24603.3	24437.2	-1.35896	1.62e-216	7.26e-214	chr7:5326263-5326894:+	CaDEM07G01540	NA	NA	AHI85724.1 stress-induced protein 19 [Capsicum annuum]
CaDEM07G01510	15356.6	16417.1	16299.1	32795.5	29468.4	29891.2	-1.07883	2.55e-85	3.42e-83	chr7:5209434-5210129:-	CaDEM07G01510	NA	NA	PHU10972.1 Defensin-like protein [Capsicum chinense]
CaDEM08G15240	0.45	0.45	0.38	0	0.01	0.02	5.03742	6.05e-19	1.43e-17	chr8:152649128-152653301:-	CaDEM08G15240	NA	NA	XP_016582257.1 PREDICTED: uncharacterized protein LOC107879830 [Capsicum annuum]
CaDEM10G20280	0.6	0.67	0.27	0	0.06	0.06	3.41211	5.17e-09	5.6e-08	chr10:220848501-220850557:-	CaDEM10G20280	101;GO:0000322,cellular_component storage vacuole;GO:0000325,cellular_component plant-type vacuole;GO:0000326,cellular_component protein storage vacuole;GO:0003674,molecular_function molecular_function;GO:0005215,molecular_function transporter activity;GO:0005372,molecular_function water transmembrane transporter activity;GO:0005575,cellular_component cellular_component;GO:0005576,cellular_compon…	NA	XP_016555688.1 PREDICTED: aquaporin TIP1-1 [Capsicum annuum]
CaDEM03G27420	0.23	0.26	0.25	0.01	0.02	0.04	3.22558	2.86e-14	4.99e-13	chr3:241063250-241070662:+	CaDEM03G27420	9;GO:0000293,molecular_function ferric-chelate reductase activity;GO:0003674,molecular_function molecular_function;GO:0003824,molecular_function catalytic activity;GO:0008150,biological_process biological_process;GO:0008152,biological_process metabolic process;GO:0016491,molecular_function oxidoreductase activity;GO:0016722,molecular_function oxidoreductase activity, oxidizing metal ions;GO:00167…	NA	XP_016567807.1 PREDICTED: ferric reduction oxidase 4-like [Capsicum annuum]
CaDEM04G00550	0.25	0.13	0.2	0.01	0.01	0.02	3.77838	1.66e-13	2.72e-12	chr4:924692-933600:+	CaDEM04G00550	NA	NA	PHT82645.1 hypothetical protein T459_11088 [Capsicum annuum]
CaDEM07G06340	0.12	0.09	0.09	0.01	0.02	0.03	2.10698	3.09e-06	2.26e-05	chr7:32585610-32597222:-	CaDEM07G06340	77;GO:0006139,biological_process nucleobase-containing compound metabolic process;GO:0006163,biological_process purine nucleotide metabolic process;GO:0006164,biological_process purine nucleotide biosynthetic process;GO:0006725,biological_process cellular aromatic compound metabolic process;GO:0006753,biological_process nucleoside phosphate metabolic process;GO:0006754,biological_process ATP bios…	ABCB1, CD243; ATP-binding cassette, subfamily B (MDR/TAP), member 1 [EC:7.6.2.2]; K05658; ATPF1E, atpC; F-type H+-transporting ATPase subunit epsilon; K02114	PHT75564.1 hypothetical protein T459_19086 [Capsicum annuum]
CaDEM12G15390	0.06	0.06	0.07	0.01	0.02	0.02	1.77197	2.05e-05	0.000129375	chr12:122015709-122033272:-	CaDEM12G15390	NA	ABF; ABA responsive element binding factor; K14432	PHT55088.1 hypothetical protein CQW23_03574 [Capsicum baccatum]
CaDEM01G48300	0.08	0.07	0.08	0.01	0.02	0.04	1.54856	4.92e-05	0.000288441	chr1:327973777-327992459:-	CaDEM01G48300	8;GO:0005575,cellular_component cellular_component;GO:0005622,cellular_component intracellular;GO:0005623,cellular_component cell;GO:0005737,cellular_component cytoplasm;GO:0005829,cellular_component cytosol;GO:0044424,cellular_component intracellular part;GO:0044444,cellular_component cytoplasmic part;GO:0044464,cellular_component cell part	NA	PHT26963.1 hypothetical protein CQW23_33429 [Capsicum baccatum]
CaDEM05G05900	0.28	0.31	0.32	0.02	0.02	0.02	3.70327	9.47e-17	1.97e-15	chr5:22513050-22519463:-	CaDEM05G05900	NA	E1.11.1.7; peroxidase [EC:1.11.1.7]; K00430	KVH97490.1 heme peroxidase [Cynara cardunculus var. scolymus]
CaDEM08G22530	0.46	0.74	0.54	0.02	0.02	0.02	4.47297	3.25e-16	6.5e-15	chr8:166489679-166492660:-	CaDEM08G22530	16;GO:0003674,molecular_function molecular_function;GO:0003824,molecular_function catalytic activity;GO:0005575,cellular_component cellular_component;GO:0005622,cellular_component intracellular;GO:0005623,cellular_component cell;GO:0005737,cellular_component cytoplasm;GO:0005829,cellular_component cytosol;GO:0008150,biological_process biological_process;GO:0008152,biological_process metabolic pro…	NA	PHT63094.1 hypothetical protein T459_33009 [Capsicum annuum]
CaDEM04G01910	0.1	0.16	0.16	0.02	0.06	0.02	1.83529	8.44e-07	6.76e-06	chr4:6247639-6261755:+	CaDEM04G01910	NA	NA	XP_016555742.1 PREDICTED: uncharacterized protein LOC107855263 [Capsicum annuum]
CaDEM01G27350	0.33	0.5	0.4	0.03	0.01	0	4.7015	2.47e-19	5.98e-18	chr1:186181048-186185993:-	CaDEM01G27350	80;GO:0003674,molecular_function molecular_function;GO:0003824,molecular_function catalytic activity;GO:0003857,molecular_function 3-hydroxyacyl-CoA dehydrogenase activity;GO:0004165,molecular_function dodecenoyl-CoA delta-isomerase activity;GO:0004300,molecular_function enoyl-CoA hydratase activity;GO:0005575,cellular_component cellular_component;GO:0005618,cellular_component cell wall;GO:000562…	MFP2; enoyl-CoA hydratase/3-hydroxyacyl-CoA dehydrogenase [EC:4.2.1.17 1.1.1.35 1.1.1.211]; K10527	PHT94508.1 Glyoxysomal fatty acid beta-oxidation multifunctional protein MFP-a [Capsicum annuum]
CaDEM12G28460	0.59	0.95	0.6	0.03	0.06	0.03	3.87164	8.74e-13	1.35e-11	chr12:253375933-253378001:+	CaDEM12G28460	NA	NA	XP_016550582.1 PREDICTED: xyloglucan endotransglucosylase/hydrolase 2-like [Capsicum annuum]
CaDEM01G27770	0.25	0.26	0.2	0.03	0.05	0.06	2.16227	1.62e-10	2.06e-09	chr1:190308803-190317901:+	CaDEM01G27770	NA	E3.2.1.21; beta-glucosidase [EC:3.2.1.21]; K01188	PHU30133.1 Beta-glucosidase 12 [Capsicum chinense]
CaDEM12G03130	0.46	0.37	0.48	0.03	0.11	0.07	2.34916	2.74e-07	2.35e-06	chr12:6703522-6706098:-	CaDEM12G03130	NA	NA	PHT31219.1 hypothetical protein CQW23_27556, partial [Capsicum baccatum]
CaDEM08G20970	0.14	0.13	0.18	0.03	0.04	0.05	1.72944	3.36e-05	0.000203418	chr8:163657269-163664736:-	CaDEM08G20970	30;GO:0000272,biological_process polysaccharide catabolic process;GO:0003674,molecular_function molecular_function;GO:0003824,molecular_function catalytic activity;GO:0004553,molecular_function hydrolase activity, hydrolyzing O-glycosyl compounds;GO:0005575,cellular_component cellular_component;GO:0005576,cellular_component extracellular region;GO:0005975,biological_process carbohydrate metabolic…	NA	PHT63946.1 hypothetical protein T459_32244 [Capsicum annuum]
CaDEM01G39390	0.19	0.21	0.25	0.03	0.12	0.09	1.18238	0.000142337	0.000748618	chr1:258341092-258349857:-	CaDEM01G39390	59;GO:0000255,biological_process allantoin metabolic process;GO:0000256,biological_process allantoin catabolic process;GO:0003674,molecular_function molecular_function;GO:0003824,molecular_function catalytic activity;GO:0004848,molecular_function ureidoglycolate hydrolase activity;GO:0005488,molecular_function binding;GO:0005515,molecular_function protein binding;GO:0005575,cellular_component cel…	UAH; ureidoglycolate amidohydrolase [EC:3.5.1.116]; K18151	PHT95434.1 hypothetical protein T459_03316 [Capsicum annuum]
CaDEM10G11420	0.47	0.42	0.45	0.04	0.13	0.14	1.93355	2.54e-07	2.19e-06	chr10:141520065-141523342:-	CaDEM10G11420	NA	NA	XP_016514466.1 PREDICTED: DDB1- and CUL4-associated factor 8-like isoform X1 [Nicotiana tabacum]
CaDEM02G05900	0.14	0.12	0.13	0.04	0.04	0.02	1.91216	7.83e-07	6.3e-06	chr2:84072643-84083597:+	CaDEM02G05900	108;GO:0001505,biological_process regulation of neurotransmitter levels;GO:0002376,biological_process immune system process;GO:0003674,molecular_function molecular_function;GO:0003676,molecular_function nucleic acid binding;GO:0003723,molecular_function RNA binding;GO:0003727,molecular_function single-stranded RNA binding;GO:0003824,molecular_function catalytic activity;GO:0004372,molecular_funct…	glyA, SHMT; glycine hydroxymethyltransferase [EC:2.1.2.1]; K00600	XP_019257448.1 PREDICTED: serine hydroxymethyltransferase, mitochondrial-like [Nicotiana attenuata]
CaDEM03G15450	0.21	0.28	0.3	0.04	0.05	0.12	1.71677	1.3e-06	1.01e-05	chr3:80708619-80715499:+	CaDEM03G15450	58;GO:0005575,cellular_component cellular_component;GO:0005622,cellular_component intracellular;GO:0005623,cellular_component cell;GO:0005737,cellular_component cytoplasm;GO:0006139,biological_process nucleobase-containing compound metabolic process;GO:0006725,biological_process cellular aromatic compound metabolic process;GO:0006732,biological_process coenzyme metabolic process;GO:0006733,biolog…	nadB; L-aspartate oxidase [EC:1.4.3.16]; K00278	XP_016565252.1 PREDICTED: L-aspartate oxidase, chloroplastic [Capsicum annuum]
CaDEM03G05580	0.37	0.33	0.24	0.04	0.07	0.06	2.26838	1.55e-06	1.19e-05	chr3:16731966-16735248:+	CaDEM03G05580	NA	NA	PHT63839.1 hypothetical protein T459_32368 [Capsicum annuum]
CaDEM08G00210	0.11	0.12	0.1	0.04	0.01	0.03	1.86412	2.5e-05	0.000155379	chr8:874697-885044:-	CaDEM08G00210	109;GO:0000060,biological_process protein import into nucleus, translocation;GO:0001101,biological_process response to acid chemical;GO:0003674,molecular_function molecular_function;GO:0005048,molecular_function signal sequence binding;GO:0005215,molecular_function transporter activity;GO:0005488,molecular_function binding;GO:0005575,cellular_component cellular_component;GO:0005622,cellular_compo…	IPO5, KPNB3, RANBP5; importin-5; K20222	PHT73823.1 hypothetical protein T459_21100 [Capsicum annuum]
CaDEM07G02340	0.14	0.14	0.04	0.04	0.01	0.04	1.68781	0.00101071	0.00421888	chr7:7331565-7340154:-	CaDEM07G02340	NA	NA	PHT75283.1 hypothetical protein T459_18805 [Capsicum annuum]
CaDEM07G29570	0.45	0.87	1.41	0.04	0.4	0.4	1.51309	0.00118321	0.00485721	chr7:262406881-262408802:+	CaDEM07G29570	NA	NA	PHT77373.1 hypothetical protein T459_20895 [Capsicum annuum]
CaDEM10G08100	0.69	0.72	0.69	0.05	0.13	0.03	3.02678	2.27e-19	5.54e-18	chr10:65269032-65272972:-	CaDEM10G08100	NA	NA	PHU04909.1 hypothetical protein BC332_25731 [Capsicum chinense]
CaDEM06G15460	0.32	0.25	0.21	0.05	0.06	0.02	2.44082	3.7e-11	5.02e-10	chr6:192512351-192520397:+	CaDEM06G15460	42;GO:0003674,molecular_function molecular_function;GO:0005215,molecular_function transporter activity;GO:0005337,molecular_function nucleoside transmembrane transporter activity;GO:0005345,molecular_function purine nucleobase transmembrane transporter activity;GO:0005575,cellular_component cellular_component;GO:0005623,cellular_component cell;GO:0005886,cellular_component plasma membrane;GO:0005…	NA	PHT78862.1 Purine permease 2 [Capsicum annuum]
CaDEM03G40540	0.17	0.16	0.2	0.05	0.03	0.03	2.07002	2.16e-08	2.16e-07	chr3:280279533-280289383:-	CaDEM03G40540	81;GO:0000003,biological_process reproduction;GO:0000902,biological_process cell morphogenesis;GO:0000904,biological_process cell morphogenesis involved in differentiation;GO:0003006,biological_process developmental process involved in reproduction;GO:0003674,molecular_function molecular_function;GO:0005215,molecular_function transporter activity;GO:0005216,molecular_function ion channel activity…	CNGC; cyclic nucleotide gated channel, plant; K05391	XP_016562880.1 PREDICTED: putative cyclic nucleotide-gated ion channel 8 [Capsicum annuum]
CaDEM09G19830	0.26	0.31	0.25	0.05	0.11	0.08	1.60773	2.79e-08	2.76e-07	chr9:243086663-243095886:-	CaDEM09G19830	71;GO:0000981,molecular_function DNA-binding transcription factor activity, RNA polymerase II-specific;GO:0000988,molecular_function obsolete transcription factor activity, protein binding;GO:0000989,molecular_function obsolete transcription factor activity, transcription factor binding;GO:0001067,molecular_function regulatory region nucleic acid binding;GO:0001076,molecular_function obsolete tra…	NA	PHT73137.1 Transcription factor MYB51 [Capsicum annuum]
CaDEM04G01930	0.1	0.16	0.21	0.05	0.04	0.02	1.95677	7.55e-08	7.05e-07	chr4:6302565-6316315:+	CaDEM04G01930	NA	NA	XP_016555742.1 PREDICTED: uncharacterized protein LOC107855263 [Capsicum annuum]
CaDEM06G08600	1.1	0.06	0.1	0.05	0.1	0.05	2.51859	1.82e-06	1.38e-05	chr6:80649846-80661379:+	CaDEM06G08600	8;GO:0005575,cellular_component cellular_component;GO:0005622,cellular_component intracellular;GO:0005623,cellular_component cell;GO:0005737,cellular_component cytoplasm;GO:0005829,cellular_component cytosol;GO:0044424,cellular_component intracellular part;GO:0044444,cellular_component cytoplasmic part;GO:0044464,cellular_component cell part	gloB, gloC, HAGH; hydroxyacylglutathione hydrolase [EC:3.1.2.6]; K01069	XP_016575515.1 PREDICTED: hydroxyacylglutathione hydrolase cytoplasmic isoform X1 [Capsicum annuum]
CaDEM06G20100	0.18	0.2	0.2	0.05	0.04	0.1	1.47045	1.89e-06	1.44e-05	chr6:215922760-215933315:+	CaDEM06G20100	NA	NA	XP_016577034.1 PREDICTED: uncharacterized protein LOC107874824 [Capsicum annuum]
CaDEM06G33740	0.24	0.18	0.19	0.05	0.09	0.04	1.63188	5.6e-06	3.91e-05	chr6:248145462-248153062:-	CaDEM06G33740	20;GO:0006082,biological_process organic acid metabolic process;GO:0006629,biological_process lipid metabolic process;GO:0006720,biological_process isoprenoid metabolic process;GO:0006721,biological_process terpenoid metabolic process;GO:0008150,biological_process biological_process;GO:0008152,biological_process metabolic process;GO:0009685,biological_process gibberellin metabolic process;GO:0009…	CPS4; syn-copalyl-diphosphate synthase [EC:5.5.1.14]; K14043; E5.5.1.13; ent-copalyl diphosphate synthase [EC:5.5.1.13]; K04120	XP_016576804.1 PREDICTED: ent-copalyl diphosphate synthase, chloroplastic [Capsicum annuum]
CaDEM02G17240	0.31	0.23	0.32	0.05	0.14	0.05	1.66765	1.31e-05	8.62e-05	chr2:144069189-144073977:-	CaDEM02G17240	NA	CYP1A1; cytochrome P450 family 1 subfamily A1 [EC:1.14.14.1]; K07408; CYP2J; cytochrome P450 family 2 subfamily J [EC:1.14.14.1 1.14.14.73 1.14.14.74 1.14.14.75]; K07418	PHU26304.1 Cytochrome 71A2 [Capsicum chinense]
CaDEM02G15270	0.13	0.14	0.11	0.05	0.05	0.03	1.30346	3.53e-05	0.000212726	chr2:138805790-138820514:-	CaDEM02G15270	20;GO:0003674,molecular_function molecular_function;GO:0003824,molecular_function catalytic activity;GO:0007275,biological_process multicellular organism development;GO:0007568,biological_process aging;GO:0008150,biological_process biological_process;GO:0008152,biological_process metabolic process;GO:0010150,biological_process leaf senescence;GO:0016491,molecular_function oxidoreductase activity;…	NA	PHT90145.1 putative 2-oxoglutarate/Fe(II)-dependent dioxygenase [Capsicum annuum]
CaDEM07G01320	0.08	0.33	0.37	0.05	0.06	0.06	2.06787	0.000292657	0.00141861	chr7:4649542-4652731:+	CaDEM07G01320	NA	NA	PHT42181.1 hypothetical protein CQW23_16206 [Capsicum baccatum]
CaDEM02G34340	0.07	0.11	0.09	0.05	0.03	0.02	1.37332	0.000297476	0.00143784	chr2:175300553-175316065:+	CaDEM02G34340	74;GO:0001504,biological_process neurotransmitter uptake;GO:0001505,biological_process regulation of neurotransmitter levels;GO:0003333,biological_process amino acid transmembrane transport;GO:0003674,molecular_function molecular_function;GO:0005215,molecular_function transporter activity;GO:0005310,molecular_function dicarboxylic acid transmembrane transporter activity;GO:0005313,molecular_funct…	NA	KYP63426.1 Lysine histidine transporter 1, partial [Cajanus cajan]
CaDEM06G05130	0.44	0.43	0.36	0.05	0.23	0.16	1.26609	0.001182	0.00485372	chr6:27483843-27486612:+	CaDEM06G05130	NA	NA	PHT78125.1 hypothetical protein T459_16177 [Capsicum annuum]
CaDEM08G00240	0.71	0.68	0.62	0.06	0.1	0.11	2.66385	1.21e-22	3.45e-21	chr8:1044347-1049966:-	CaDEM08G00240	109;GO:0000060,biological_process protein import into nucleus, translocation;GO:0001101,biological_process response to acid chemical;GO:0003674,molecular_function molecular_function;GO:0005048,molecular_function signal sequence binding;GO:0005215,molecular_function transporter activity;GO:0005488,molecular_function binding;GO:0005575,cellular_component cellular_component;GO:0005622,cellular_compo…	IPO5, KPNB3, RANBP5; importin-5; K20222	PHT73823.1 hypothetical protein T459_21100 [Capsicum annuum]
CaDEM03G02330	0.31	0.28	0.27	0.06	0.07	0.04	2.20668	1.47e-17	3.24e-16	chr3:5566637-5579236:-	CaDEM03G02330	145;GO:0001666,biological_process response to hypoxia;GO:0002229,biological_process defense response to oomycetes;GO:0002237,biological_process response to molecule of bacterial origin;GO:0002239,biological_process response to oomycetes;GO:0002376,biological_process immune system process;GO:0002682,biological_process regulation of immune system process;GO:0002831,biological_process regulation of …	NA	PHT85282.1 hypothetical protein T459_07388 [Capsicum annuum]
CaDEM12G23510	0.18	0.32	0.22	0.06	0.03	0.06	2.19066	2.68e-07	2.3e-06	chr12:234898196-234904541:-	CaDEM12G23510	NA	NA	PHT66454.1 hypothetical protein T459_30879 [Capsicum annuum]
CaDEM06G27330	0.64	0.57	0.36	0.07	0.14	0.04	2.47734	4.6e-12	6.74e-11	chr6:236440867-236446189:-	CaDEM06G27330	92;GO:0001101,biological_process response to acid chemical;GO:0002229,biological_process defense response to oomycetes;GO:0002239,biological_process response to oomycetes;GO:0003674,molecular_function molecular_function;GO:0003824,molecular_function catalytic activity;GO:0004497,molecular_function monooxygenase activity;GO:0006082,biological_process organic acid metabolic process;GO:0006725,biolo…	NA	XP_016578096.1 PREDICTED: protein DOWNY MILDEW RESISTANCE 6-like [Capsicum annuum]
CaDEM12G12790	0.26	0.23	0.19	0.07	0.06	0.07	1.62606	3.56e-09	3.94e-08	chr12:69181721-69193981:-	CaDEM12G12790	NA	NA	XP_016554458.1 PREDICTED: transcriptional activator DEMETER-like isoform X3 [Capsicum annuum]
CaDEM10G27260	0.19	0.24	0.24	0.07	0.08	0.09	1.3841	3.76e-09	4.14e-08	chr10:238724883-238741339:+	CaDEM10G27260	54;GO:0000413,biological_process protein peptidyl-prolyl isomerization;GO:0003674,molecular_function molecular_function;GO:0003755,molecular_function peptidyl-prolyl cis-trans isomerase activity;GO:0003824,molecular_function catalytic activity;GO:0005488,molecular_function binding;GO:0005527,molecular_function macrolide binding;GO:0005528,molecular_function FK506 binding;GO:0005575,cellular_compo…	NA	PHT37201.1 Peptidyl-prolyl cis-trans isomerase FKBP65 [Capsicum baccatum]
CaDEM02G17170	0.29	0.24	0.15	0.07	0.07	0.03	1.91041	8.76e-07	7.01e-06	chr2:143833288-143840808:+	CaDEM02G17170	NA	NA	PHT95711.1 hypothetical protein T459_03593 [Capsicum annuum]
CaDEM03G07710	0.64	0.46	0.65	0.07	0.32	0.16	1.45202	2.26e-05	0.000141881	chr3:23600070-23603200:-	CaDEM03G07710	112;GO:0001101,biological_process response to acid chemical;GO:0003674,molecular_function molecular_function;GO:0003700,molecular_function DNA-binding transcription factor activity;GO:0005488,molecular_function binding;GO:0005515,molecular_function protein binding;GO:0005575,cellular_component cellular_component;GO:0005622,cellular_component intracellular;GO:0005623,cellular_component cell;GO:000…	IAA; auxin-responsive protein IAA; K14484	PHT85800.1 Auxin-induced protein AUX28 [Capsicum annuum]
CaDEM04G00210	0.52	0.31	0.65	0.07	0.16	0.17	1.65724	4.45e-05	0.00026305	chr4:291190-294139:+	CaDEM04G00210	NA	NA	XP_016570671.1 PREDICTED: sugar transport protein 8-like [Capsicum annuum]
CaDEM10G15550	0.23	0.24	0.23	0.07	0.1	0.1	1.22769	6.92e-05	0.000391472	chr10:189693784-189701429:-	CaDEM10G15550	NA	tag; DNA-3-methyladenine glycosylase I [EC:3.2.2.20]; K01246	XP_016544348.1 PREDICTED: DNA-3-methyladenine glycosylase-like [Capsicum annuum]
CaDEM12G22840	0.21	0.14	0.2	0.07	0.05	0.05	1.52122	0.000112257	0.000605852	chr12:229547431-229554226:+	CaDEM12G22840	79;GO:0002376,biological_process immune system process;GO:0003674,molecular_function molecular_function;GO:0003824,molecular_function catalytic activity;GO:0004611,molecular_function phosphoenolpyruvate carboxykinase activity;GO:0004612,molecular_function phosphoenolpyruvate carboxykinase (ATP) activity;GO:0005575,cellular_component cellular_component;GO:0005622,cellular_component intracellular;G…	E4.1.1.49, pckA; phosphoenolpyruvate carboxykinase (ATP) [EC:4.1.1.49]; K01610	XP_016552400.1 PREDICTED: phosphoenolpyruvate carboxykinase [ATP]-like [Capsicum annuum]
CaDEM10G04270	0.05	0.05	0.04	0.07	0.09	0.11	-1.13924	0.000408437	0.00190629	chr10:16065584-16082421:-	CaDEM10G04270	12;GO:0003674,molecular_function molecular_function;GO:0003824,molecular_function catalytic activity;GO:0004553,molecular_function hydrolase activity, hydrolyzing O-glycosyl compounds;GO:0008150,biological_process biological_process;GO:0008152,biological_process metabolic process;GO:0008422,molecular_function beta-glucosidase activity;GO:0015926,molecular_function glucosidase activity;GO:0016787,…	E3.2.1.21; beta-glucosidase [EC:3.2.1.21]; K01188	XP_016556957.1 PREDICTED: vicianin hydrolase-like [Capsicum annuum]
CaDEM03G33140	0.29	0.21	0.21	0.08	0.09	0.07	1.35162	3.57e-09	3.95e-08	chr3:262280747-262298915:+	CaDEM03G33140	NA	NA	PHT53878.1 hypothetical protein CQW23_08340 [Capsicum baccatum]
CaDEM01G05550	0.36	0.32	0.24	0.08	0.16	0.16	1.06324	0.000137011	0.00072381	chr1:11584006-11592615:-	CaDEM01G05550	NA	NA	XP_016569332.1 PREDICTED: LOW QUALITY PROTEIN: putative disease resistance RPP13-like protein 1 [Capsicum annuum]
CaDEM03G42690	0.19	0.23	0.16	0.08	0.08	0.09	1.08457	0.000236358	0.00117557	chr3:283899774-283909971:-	CaDEM03G42690	NA	ERF3, GSPT; peptide chain release factor subunit 3; K03267	PHU24277.1 Eukaryotic peptide chain release factor GTP-binding subunit ERF3A [Capsicum chinense]
CaDEM06G00300	0.22	0.23	0.18	0.08	0.12	0.06	1.18498	0.000929146	0.00392101	chr6:383716-390362:+	CaDEM06G00300	NA	NA	PHT44541.1 hypothetical protein CQW23_13699 [Capsicum baccatum]
CaDEM04G01160	0.2	0.16	0.11	0.08	0.08	0.05	1.05131	0.00466558	0.0159042	chr4:2814566-2823152:-	CaDEM04G01160	NA	NA	PHT49458.1 hypothetical protein CQW23_09205, partial [Capsicum baccatum]
CaDEM08G19150	0.24	0.21	0.18	0.08	0.13	0.07	1.02537	0.00611812	0.0201559	chr8:159815356-159820885:+	CaDEM08G19150	NA	NA	PHT64158.1 hypothetical protein T459_32031 [Capsicum annuum]
CaDEM06G20880	0.04	0.04	0.05	0.08	0.11	0.09	-1.23413	0.000637966	0.00282813	chr6:218138846-218151354:+	CaDEM06G20880	NA	NA	XP_016554860.1 PREDICTED: uncharacterized protein LOC107854365 [Capsicum annuum]
CaDEM01G50350	0.2	0.21	0.21	0.09	0.05	0.05	1.58078	4.43e-09	4.84e-08	chr1:334415282-334429358:+	CaDEM01G50350	90;GO:0000375,biological_process RNA splicing, via transesterification reactions;GO:0000377,biological_process RNA splicing, via transesterification reactions with bulged adenosine as nucleophile;GO:0000398,biological_process mRNA splicing, via spliceosome;GO:0003674,molecular_function molecular_function;GO:0003676,molecular_function nucleic acid binding;GO:0003723,molecular_function RNA binding;…	PRPF40, PRP40; pre-mRNA-processing factor 40; K12821	PHU01681.1 hypothetical protein BC332_31468 [Capsicum chinense]
CaDEM12G05220	0.19	0.3	0.12	0.09	0.05	0.04	1.66408	0.000221642	0.00111195	chr12:12950452-12956792:+	CaDEM12G05220	NA	NA	PHU00076.1 hypothetical protein BC332_29863 [Capsicum chinense]
CaDEM09G07830	0.01	0	0	0.09	0.12	0.12	-4.57751	3.61e-12	5.34e-11	chr9:47727328-47735719:-	CaDEM09G07830	114;GO:0001101,biological_process response to acid chemical;GO:0003674,molecular_function molecular_function;GO:0003824,molecular_function catalytic activity;GO:0005575,cellular_component cellular_component;GO:0005622,cellular_component intracellular;GO:0005623,cellular_component cell;GO:0005737,cellular_component cytoplasm;GO:0005739,cellular_component mitochondrion;GO:0006082,biological_process…	DGD; digalactosyldiacylglycerol synthase [EC:2.4.1.241]; K09480	XP_015061076.1 PREDICTED: digalactosyldiacylglycerol synthase 1, chloroplastic-like [Solanum pennellii]
CaDEM01G37910	0.05	0.04	0.01	0.09	0.1	0.12	-1.80482	1.28e-06	9.99e-06	chr1:255011577-255025146:+	CaDEM01G37910	NA	hemA; glutamyl-tRNA reductase [EC:1.2.1.70]; K02492	PHT95324.1 Glutamyl-tRNA reductase 1, chloroplastic [Capsicum annuum]
CaDEM08G13840	0.83	0.85	0.55	0.1	0.39	0.34	1.26984	8.87e-05	0.00049024	chr8:150141363-150144393:+	CaDEM08G13840	NA	NA	XP_016581875.1 PREDICTED: LRR receptor-like serine/threonine-protein kinase FLS2 [Capsicum annuum]
CaDEM12G07720	0.35	0.23	0.5	0.1	0.12	0.11	1.52447	0.000448119	0.0020719	chr12:25307300-25310258:+	CaDEM12G07720	48;GO:0005575,cellular_component cellular_component;GO:0005622,cellular_component intracellular;GO:0005623,cellular_component cell;GO:0005634,cellular_component nucleus;GO:0005654,cellular_component nucleoplasm;GO:0005847,cellular_component mRNA cleavage and polyadenylation specificity factor complex;GO:0005849,cellular_component mRNA cleavage factor complex;GO:0006139,biological_process nucleoba…	PFS2; polyadenylation factor subunit 2; K15542	XP_016537887.1 PREDICTED: flowering time control protein FY [Capsicum annuum]
CaDEM03G03520	0.42	0.45	0.29	0.1	0.13	0.3	1.00113	0.00224289	0.00845652	chr3:10107883-10113833:+	CaDEM03G03520	NA	NA	PHT85392.1 hypothetical protein T459_07498 [Capsicum annuum]
CaDEM04G16830	0.06	0.01	0.06	0.1	0.19	0.18	-2.10352	1.7e-06	1.3e-05	chr4:208188777-208196035:+	CaDEM04G16830	NA	NA	XP_016556106.1 PREDICTED: uncharacterized protein LOC107855604 isoform X3 [Capsicum annuum]
CaDEM12G27870	0.02	0.1	0.09	0.1	0.16	0.12	-1.07671	0.00862066	0.0269102	chr12:251644526-251652978:-	CaDEM12G27870	76;GO:0000302,biological_process response to reactive oxygen species;GO:0001101,biological_process response to acid chemical;GO:0002229,biological_process defense response to oomycetes;GO:0002239,biological_process response to oomycetes;GO:0003674,molecular_function molecular_function;GO:0003824,molecular_function catalytic activity;GO:0005215,molecular_function transporter activity;GO:0005575,ce…	NA	XP_016551460.1 PREDICTED: pleiotropic drug resistance protein 1-like [Capsicum annuum]
CaDEM01G30120	0.58	0.64	0.39	0.11	0.07	0.12	2.29713	3.66e-18	8.36e-17	chr1:200108615-200119957:-	CaDEM01G30120	14;GO:0003674,molecular_function molecular_function;GO:0003824,molecular_function catalytic activity;GO:0003993,molecular_function acid phosphatase activity;GO:0006793,biological_process phosphorus metabolic process;GO:0006796,biological_process phosphate-containing compound metabolic process;GO:0008150,biological_process biological_process;GO:0008152,biological_process metabolic process;GO:00099…	NA	XP_016553961.1 PREDICTED: nucleotide pyrophosphatase/phosphodiesterase-like [Capsicum annuum]
CaDEM03G14280	0.56	0.97	0.75	0.11	0.12	0.15	2.41423	6.67e-13	1.04e-11	chr3:66396906-66400744:-	CaDEM03G14280	NA	NA	XP_019231186.1 PREDICTED: uncharacterized protein LOC109212029 [Nicotiana attenuata]
CaDEM02G35150	0.28	0.28	0.36	0.11	0.13	0.14	1.07622	2.26e-06	1.7e-05	chr2:176516476-176527461:-	CaDEM02G35150	63;GO:0000338,biological_process protein deneddylation;GO:0005575,cellular_component cellular_component;GO:0005622,cellular_component intracellular;GO:0005623,cellular_component cell;GO:0005634,cellular_component nucleus;GO:0005737,cellular_component cytoplasm;GO:0005829,cellular_component cytosol;GO:0006464,biological_process cellular protein modification process;GO:0006508,biological_process pr…	NA	PHT92010.1 COP9 signalosome complex subunit 3 [Capsicum annuum]
CaDEM09G20810	0.42	0.43	0.55	0.11	0.09	0.24	1.52389	0.00012362	0.000661355	chr9:250402378-250405049:+	CaDEM09G20810	NA	NA	XP_016541373.1 PREDICTED: putative late blight resistance protein homolog R1B-16 [Capsicum annuum]
CaDEM01G32680	0.04	0.07	0.02	0.11	0.1	0.11	-1.41622	3.76e-06	2.7e-05	chr1:218651263-218669483:+	CaDEM01G32680	NA	SCPL19, SNG2; serine carboxypeptidase-like 19 [EC:3.4.16.- 2.3.1.91]; K09756	PHT94062.1 hypothetical protein T459_01944, partial [Capsicum annuum]
CaDEM03G03870	0.44	0.36	0.51	0.12	0.11	0.14	1.69152	2.31e-12	3.47e-11	chr3:10858317-10867574:-	CaDEM03G03870	NA	NA	PHT85428.1 hypothetical protein T459_07534 [Capsicum annuum]
CaDEM04G28140	0.56	0.91	0.59	0.12	0.11	0.14	2.32389	1.48e-11	2.08e-10	chr4:247400766-247404400:+	CaDEM04G28140	NA	NA	PHT55084.1 hypothetical protein CQW23_03570 [Capsicum baccatum]
CaDEM07G18930	1.06	0.57	0.87	0.12	0.1	0.03	3.14319	1.53e-10	1.96e-09	chr7:225282365-225284194:+	CaDEM07G18930	NA	NA	XP_016579442.1 PREDICTED: uncharacterized protein LOC107877273 [Capsicum annuum]
CaDEM02G06680	0.54	0.5	0.4	0.12	0.05	0.08	2.44548	1.99e-07	1.74e-06	chr2:91280408-91282885:-	CaDEM02G06680	21;GO:0003674,molecular_function molecular_function;GO:0003824,molecular_function catalytic activity;GO:0008150,biological_process biological_process;GO:0009314,biological_process response to radiation;GO:0009416,biological_process response to light stimulus;GO:0009628,biological_process response to abiotic stimulus;GO:0009719,biological_process response to endogenous stimulus;GO:0009725,biologic…	GH3; auxin responsive GH3 gene family; K14487	XP_016561880.1 PREDICTED: probable indole-3-acetic acid-amido synthetase GH3.1 [Capsicum annuum]
CaDEM08G00320	0.27	0.32	0.24	0.12	0.13	0.13	1.01045	0.000383974	0.00180545	chr8:1492005-1499363:+	CaDEM08G00320	109;GO:0000060,biological_process protein import into nucleus, translocation;GO:0001101,biological_process response to acid chemical;GO:0003674,molecular_function molecular_function;GO:0005048,molecular_function signal sequence binding;GO:0005215,molecular_function transporter activity;GO:0005488,molecular_function binding;GO:0005575,cellular_component cellular_component;GO:0005622,cellular_compo…	IPO5, KPNB3, RANBP5; importin-5; K20222	PHT73824.1 hypothetical protein T459_21101 [Capsicum annuum]
CaDEM10G25970	0.67	0.79	0.89	0.13	0.21	0.32	1.66456	9.61e-09	1.01e-07	chr10:236368476-236371858:-	CaDEM10G25970	103;GO:0000003,biological_process reproduction;GO:0000323,cellular_component lytic vacuole;GO:0000325,cellular_component plant-type vacuole;GO:0002376,biological_process immune system process;GO:0003006,biological_process developmental process involved in reproduction;GO:0003674,molecular_function molecular_function;GO:0003824,molecular_function catalytic activity;GO:0004175,molecular_function en…	CTSL; cathepsin L [EC:3.4.22.15]; K01365	PHT37235.1 Senescence-specific cysteine protease SAG39 [Capsicum baccatum]
CaDEM02G23780	0.1	0.09	0.08	0.13	0.2	0.2	-1.10704	3.41e-05	0.000206036	chr2:157380999-157394214:-	CaDEM02G23780	116;GO:0000902,biological_process cell morphogenesis;GO:0000904,biological_process cell morphogenesis involved in differentiation;GO:0003674,molecular_function molecular_function;GO:0003824,molecular_function catalytic activity;GO:0005575,cellular_component cellular_component;GO:0005622,cellular_component intracellular;GO:0005623,cellular_component cell;GO:0005737,cellular_component cytoplasm;GO:…	SAC1, SACM1L; phosphatidylinositol 4-phosphatase [EC:3.1.3.-]; K21797	XP_016560379.1 PREDICTED: phosphoinositide phosphatase SAC6 [Capsicum annuum]
CaDEM03G34780	0.55	0.54	0.43	0.14	0.11	0.27	1.42147	0.000701541	0.00306801	chr3:267768141-267770274:-	CaDEM03G34780	NA	E2.4.1.82; raffinose synthase [EC:2.4.1.82]; K06617	XP_006351426.1 PREDICTED: probable galactinol--sucrose galactosyltransferase 2 [Solanum tuberosum]
CaDEM02G27040	0.37	0.34	0.56	0.14	0.2	0.16	1.13201	0.00128693	0.00521162	chr2:162838905-162842396:-	CaDEM02G27040	NA	NA	XP_016560774.1 PREDICTED: LEAF RUST 10 DISEASE-RESISTANCE LOCUS RECEPTOR-LIKE PROTEIN KINASE-like 2.4 isoform X1 [Capsicum annuum]
CaDEM07G28560	0.49	0.62	0.56	0.14	0.23	0.37	1.0271	0.00648037	0.0211393	chr7:260915366-260917450:+	CaDEM07G28560	NA	NA	XP_015081976.1 PREDICTED: uncharacterized protein LOC107025736 [Solanum pennellii]
CaDEM09G02300	0.07	0.06	0.02	0.14	0.09	0.22	-1.63923	5.8e-05	0.000333426	chr9:7511826-7520111:+	CaDEM09G02300	34;GO:0003674,molecular_function molecular_function;GO:0003824,molecular_function catalytic activity;GO:0005215,molecular_function transporter activity;GO:0005575,cellular_component cellular_component;GO:0005623,cellular_component cell;GO:0005886,cellular_component plasma membrane;GO:0005911,cellular_component cell-cell junction;GO:0006810,biological_process transport;GO:0008150,biological_proces…	NA	XP_016542765.1 PREDICTED: putative white-brown complex homolog protein 30 [Capsicum annuum]
CaDEM03G10770	0.39	0.56	0.41	0.15	0.12	0.16	1.529	8.9e-06	5.99e-05	chr3:35072985-35076892:+	CaDEM03G10770	NA	NA	PHT86119.1 hypothetical protein T459_08225 [Capsicum annuum]
CaDEM09G23890	0.47	0.72	0.59	0.15	0.37	0.24	1.05343	0.00304342	0.0109952	chr9:265321549-265323949:+	CaDEM09G23890	NA	NA	XP_016540605.1 PREDICTED: G-type lectin S-receptor-like serine/threonine-protein kinase RLK1 [Capsicum annuum]
CaDEM02G32050	0.52	0.54	0.44	0.16	0.12	0.11	1.79142	6.04e-08	5.71e-07	chr2:171641708-171645664:+	CaDEM02G32050	39;GO:0005575,cellular_component cellular_component;GO:0005622,cellular_component intracellular;GO:0005623,cellular_component cell;GO:0005737,cellular_component cytoplasm;GO:0005794,cellular_component Golgi apparatus;GO:0005802,cellular_component trans-Golgi network;GO:0005886,cellular_component plasma membrane;GO:0008150,biological_process biological_process;GO:0012505,cellular_component endomem…	NA	PHT91898.1 Phosphate transporter PHO1 -like protein 5 [Capsicum annuum]
CaDEM05G23260	0.47	0.44	0.45	0.16	0.2	0.18	1.19739	1.69e-07	1.49e-06	chr5:241652515-241659693:-	CaDEM05G23260	55;GO:0000325,cellular_component plant-type vacuole;GO:0003674,molecular_function molecular_function;GO:0003824,molecular_function catalytic activity;GO:0004016,molecular_function adenylate cyclase activity;GO:0005215,molecular_function transporter activity;GO:0005575,cellular_component cellular_component;GO:0005622,cellular_component intracellular;GO:0005623,cellular_component cell;GO:0005737,ce…	NA	PHT82310.1 hypothetical protein T459_15325 [Capsicum annuum]
CaDEM09G01580	0.94	1.02	0.99	0.16	0.13	0.47	1.80309	7.19e-06	4.94e-05	chr9:5480766-5482128:-	CaDEM09G01580	NA	NA	PHU06319.1 hypothetical protein BC332_22808 [Capsicum chinense]
CaDEM04G00940	0.43	0.42	0.38	0.16	0.21	0.17	1.03575	0.000735262	0.00320467	chr4:1593636-1597650:-	CaDEM04G00940	25;GO:0003674,molecular_function molecular_function;GO:0005215,molecular_function transporter activity;GO:0005575,cellular_component cellular_component;GO:0005623,cellular_component cell;GO:0005886,cellular_component plasma membrane;GO:0005887,cellular_component integral component of plasma membrane;GO:0006810,biological_process transport;GO:0008150,biological_process biological_process;GO:000864…	NA	XP_016570598.1 PREDICTED: bidirectional sugar transporter SWEET2a-like [Capsicum annuum]
CaDEM07G23860	0.43	0.62	0.5	0.16	0.11	0.37	1.12799	0.00277716	0.0101585	chr7:248475464-248478182:-	CaDEM07G23860	NA	NA	XP_006348904.1 PREDICTED: G-type lectin S-receptor-like serine/threonine-protein kinase SD2-5 [Solanum tuberosum]
CaDEM01G40060	0.27	0.33	0.29	0.16	0.13	0.07	1.16854	0.00352283	0.0124624	chr1:260305651-260309270:+	CaDEM01G40060	53;GO:0000325,cellular_component plant-type vacuole;GO:0003674,molecular_function molecular_function;GO:0005215,molecular_function transporter activity;GO:0005310,molecular_function dicarboxylic acid transmembrane transporter activity;GO:0005342,molecular_function organic acid transmembrane transporter activity;GO:0005575,cellular_component cellular_component;GO:0005622,cellular_component intrace…	NA	XP_016561913.1 PREDICTED: aluminum-activated malate transporter 8-like [Capsicum annuum]
CaDEM06G27950	0.07	0.04	0.05	0.16	0.18	0.16	-1.77174	4.33e-07	3.61e-06	chr6:237409913-237418481:+	CaDEM06G27950	NA	NA	PHT79952.1 hypothetical protein T459_18004 [Capsicum annuum]
CaDEM01G48480	0.07	0.08	0.09	0.16	0.15	0.15	-1.09066	0.00350655	0.0124178	chr1:328667337-328674117:+	CaDEM01G48480	82;GO:0001101,biological_process response to acid chemical;GO:0003674,molecular_function molecular_function;GO:0005215,molecular_function transporter activity;GO:0005451,molecular_function monovalent cation:proton antiporter activity;GO:0005575,cellular_component cellular_component;GO:0005623,cellular_component cell;GO:0005886,cellular_component plasma membrane;GO:0006810,biological_process trans…	NA	PHT96154.1 Protein NRT1/ PTR FAMILY 7.3 [Capsicum annuum]
CaDEM06G26890	0.26	0.48	0.4	0.17	0.02	0.07	2.01737	5.21e-05	0.000303356	chr6:235723893-235726503:+	CaDEM06G26890	60;GO:0000003,biological_process reproduction;GO:0003006,biological_process developmental process involved in reproduction;GO:0003674,molecular_function molecular_function;GO:0005215,molecular_function transporter activity;GO:0005575,cellular_component cellular_component;GO:0005623,cellular_component cell;GO:0005886,cellular_component plasma membrane;GO:0005887,cellular_component integral compone…	NA	PHU15626.1 Bidirectional sugar transporter SWEET14 [Capsicum chinense]
CaDEM07G04440	0.32	0.53	0.62	0.17	0.26	0.07	1.35697	0.000607577	0.00271424	chr7:16637415-16640312:+	CaDEM07G04440	NA	EFTUD2; 116 kDa U5 small nuclear ribonucleoprotein component; K12852	XP_016578789.1 PREDICTED: LOW QUALITY PROTEIN: 116 kDa U5 small nuclear ribonucleoprotein component-like [Capsicum annuum]
CaDEM04G04240	0.37	0.18	0.36	0.17	0.12	0.03	1.36618	0.00176107	0.00685311	chr4:19436756-19440658:-	CaDEM04G04240	NA	NA	PHT83108.1 hypothetical protein T459_11551 [Capsicum annuum]
CaDEM01G29960	0.76	0.87	1.29	0.18	0.12	0.19	2.41387	8.2e-15	1.49e-13	chr1:199140963-199144931:+	CaDEM01G29960	NA	NA	XP_015078354.1 PREDICTED: uncharacterized protein LOC107022186 [Solanum pennellii]
CaDEM01G49330	0.64	0.53	0.54	0.19	0.26	0.3	1.03177	4.41e-11	5.93e-10	chr1:330947010-330964176:-	CaDEM01G49330	30;GO:0000325,cellular_component plant-type vacuole;GO:0005575,cellular_component cellular_component;GO:0005622,cellular_component intracellular;GO:0005623,cellular_component cell;GO:0005737,cellular_component cytoplasm;GO:0005773,cellular_component vacuole;GO:0005774,cellular_component vacuolar membrane;GO:0006810,biological_process transport;GO:0006811,biological_process ion transport;GO:000681…	NA	XP_016552053.1 PREDICTED: SPX domain-containing membrane protein At4g22990-like [Capsicum annuum]
CaDEM01G00660	0.45	0.58	0.63	0.19	0.24	0.21	1.22478	3.39e-07	2.87e-06	chr1:1198177-1204196:+	CaDEM01G00660	32;GO:0003674,molecular_function molecular_function;GO:0003824,molecular_function catalytic activity;GO:0004553,molecular_function hydrolase activity, hydrolyzing O-glycosyl compounds;GO:0004555,molecular_function alpha,alpha-trehalase activity;GO:0005575,cellular_component cellular_component;GO:0005623,cellular_component cell;GO:0005886,cellular_component plasma membrane;GO:0005975,biological_pr…	TREH, treA, treF; alpha,alpha-trehalase [EC:3.2.1.28]; K01194	XP_016565488.1 PREDICTED: probable trehalase [Capsicum annuum]
CaDEM06G31330	0.23	0.41	0.28	0.19	0.11	0.08	1.1365	0.00618563	0.0203419	chr6:244067937-244071694:-	CaDEM06G31330	95;GO:0002218,biological_process activation of innate immune response;GO:0002253,biological_process activation of immune response;GO:0002376,biological_process immune system process;GO:0002682,biological_process regulation of immune system process;GO:0002684,biological_process positive regulation of immune system process;GO:0002764,biological_process immune response-regulating signaling pathway;G…	EFR; LRR receptor-like serine/threonine-protein kinase EFR [EC:2.7.11.1]; K13428	XP_016577696.1 PREDICTED: putative receptor-like protein kinase At3g47110 [Capsicum annuum]
CaDEM07G27080	0.08	0.13	0.08	0.19	0.24	0.31	-1.46577	0.000126762	0.000676377	chr7:257222546-257227032:-	CaDEM07G27080	NA	NA	XP_016581268.1 PREDICTED: uncharacterized protein LOC107878695 isoform X1 [Capsicum annuum]
CaDEM07G07790	0.15	0.25	0.1	0.19	0.43	0.44	-1.17786	0.00257492	0.00951333	chr7:48188054-48191103:-	CaDEM07G07790	NA	NA	XP_016567317.1 PREDICTED: uncharacterized protein LOC107865604 [Capsicum annuum]
CaDEM07G00080	0.71	1.01	0.67	0.2	0.16	0.25	1.84765	1.08e-12	1.67e-11	chr7:154549-160201:+	CaDEM07G00080	NA	NA	XP_016580377.1 PREDICTED: probably inactive leucine-rich repeat receptor-like protein kinase At5g48380 isoform X1 [Capsicum annuum]
CaDEM02G34290	0.38	0.46	0.6	0.2	0.16	0.15	1.33434	0.00172702	0.00672847	chr2:175230790-175232947:+	CaDEM02G34290	NA	NA	PHU27904.1 hypothetical protein BC332_06236 [Capsicum chinense]
CaDEM12G30060	0.57	0.43	0.71	0.2	0.19	0.35	1.04198	0.00305855	0.0110479	chr12:256128633-256131162:-	CaDEM12G30060	NA	NA	PHT32846.1 hypothetical protein CQW23_29183 [Capsicum baccatum]
CaDEM06G01600	0.04	0.06	0.06	0.2	0.12	0.11	-1.54527	7.67e-06	5.23e-05	chr6:4489990-4501379:+	CaDEM06G01600	NA	NA	XP_016576079.1 PREDICTED: serine/threonine-protein kinase tricorner-like [Capsicum annuum]
CaDEM03G07370	0.6	0.88	0.82	0.21	0.43	0.33	1.05841	0.00939309	0.0288803	chr3:22400185-22401541:+	CaDEM03G07370	NA	NA	XP_016566515.1 PREDICTED: beta-D-glucosyl crocetin beta-1,6-glucosyltransferase-like [Capsicum annuum]
CaDEM02G08000	0.07	0.03	0.09	0.21	0.21	0.3	-2.11684	6.36e-07	5.17e-06	chr2:103150367-103155077:-	CaDEM02G08000	NA	NA	PHT89548.1 Protein trichome birefringence-like 21 [Capsicum annuum]
CaDEM08G11240	0.03	0.12	0.14	0.21	0.37	0.29	-1.73821	1.17e-05	7.7e-05	chr8:143908907-143913320:-	CaDEM08G11240	55;GO:0003674,molecular_function molecular_function;GO:0003824,molecular_function catalytic activity;GO:0004672,molecular_function protein kinase activity;GO:0004674,molecular_function protein serine/threonine kinase activity;GO:0004675,molecular_function transmembrane receptor protein serine/threonine kinase activity;GO:0004888,molecular_function transmembrane signaling receptor activity;GO:0005…	NA	XP_016538303.1 PREDICTED: putative receptor-like protein kinase At1g72540 [Capsicum annuum]
CaDEM08G00280	0.6	0.8	0.7	0.22	0.27	0.15	1.5697	8.98e-11	1.17e-09	chr8:1231219-1236824:-	CaDEM08G00280	109;GO:0000060,biological_process protein import into nucleus, translocation;GO:0001101,biological_process response to acid chemical;GO:0003674,molecular_function molecular_function;GO:0005048,molecular_function signal sequence binding;GO:0005215,molecular_function transporter activity;GO:0005488,molecular_function binding;GO:0005575,cellular_component cellular_component;GO:0005622,cellular_compo…	IPO5, KPNB3, RANBP5; importin-5; K20222	PHT73823.1 hypothetical protein T459_21100 [Capsicum annuum]
CaDEM12G10580	0.56	0.56	0.4	0.22	0.14	0.16	1.41607	1.33e-08	1.36e-07	chr12:47032188-47039658:+	CaDEM12G10580	NA	NA	PHT65525.1 hypothetical protein T459_29950 [Capsicum annuum]
CaDEM10G02990	0.07	0.07	0.09	0.22	0.25	0.16	-1.60943	3.85e-08	3.73e-07	chr10:8558602-8568856:+	CaDEM10G02990	NA	PRKCSH; protein kinase C substrate 80K-H; K08288	PHT35679.1 Glucosidase 2 subunit beta [Capsicum baccatum]
CaDEM01G43040	0.04	0.05	0.04	0.23	0.2	0.09	-2.13544	1.67e-06	1.27e-05	chr1:293904922-293911076:-	CaDEM01G43040	NA	NA	XP_016548488.1 PREDICTED: patatin-07-like [Capsicum annuum]
CaDEM02G27090	0.7	0.72	0.85	0.24	0.17	0.2	1.76355	1.06e-16	2.21e-15	chr2:162883781-162890442:+	CaDEM02G27090	40;GO:0003674,molecular_function molecular_function;GO:0003824,molecular_function catalytic activity;GO:0004842,molecular_function ubiquitin-protein transferase activity;GO:0006464,biological_process cellular protein modification process;GO:0006508,biological_process proteolysis;GO:0006511,biological_process ubiquitin-dependent protein catabolic process;GO:0006807,biological_process nitrogen comp…	NA	PHU27186.1 hypothetical protein BC332_05518 [Capsicum chinense]
CaDEM10G27640	0.9	1.4	0.98	0.24	0.64	0.48	1.09504	0.002567	0.00948916	chr10:239795486-239796682:+	CaDEM10G27640	90;GO:0000375,biological_process RNA splicing, via transesterification reactions;GO:0000377,biological_process RNA splicing, via transesterification reactions with bulged adenosine as nucleophile;GO:0000398,biological_process mRNA splicing, via spliceosome;GO:0003674,molecular_function molecular_function;GO:0003676,molecular_function nucleic acid binding;GO:0003723,molecular_function RNA binding;…	PRPF40, PRP40; pre-mRNA-processing factor 40; K12821	XP_016565030.1 PREDICTED: pre-mRNA-processing protein 40A-like [Capsicum annuum]
CaDEM10G10110	0.12	0.11	0.17	0.24	0.3	0.29	-1.19371	2.3e-06	1.72e-05	chr10:114408005-114417148:-	CaDEM10G10110	NA	NA	XP_019247268.1 PREDICTED: uncharacterized protein LOC109226839 [Nicotiana attenuata]
CaDEM11G26410	0.18	0.13	0.12	0.25	0.28	0.28	-1.04331	2.26e-05	0.000141618	chr11:278109580-278118615:-	CaDEM11G26410	NA	NA	PHT35128.1 hypothetical protein CQW23_26928 [Capsicum baccatum]
CaDEM02G20550	0.73	0.96	0.65	0.26	0.21	0.3	1.47956	8.86e-05	0.00048971	chr2:151493771-151495463:-	CaDEM02G20550	NA	NA	XP_016554576.1 PREDICTED: inactive tetrahydrocannabinolic acid synthase-like [Capsicum annuum]
CaDEM07G21670	1.02	0.95	0.84	0.27	0.3	0.21	1.69936	1.97e-09	2.23e-08	chr7:238991676-238994393:+	CaDEM07G21670	NA	NA	PHT76676.1 hypothetical protein T459_20198 [Capsicum annuum]
CaDEM12G12810	0.71	0.69	0.75	0.27	0.31	0.37	1.03017	4.52e-05	0.000266785	chr12:69872322-69875766:+	CaDEM12G12810	45;GO:0003002,biological_process regionalization;GO:0006950,biological_process response to stress;GO:0006970,biological_process response to osmotic stress;GO:0007154,biological_process cell communication;GO:0007165,biological_process signal transduction;GO:0007275,biological_process multicellular organism development;GO:0007389,biological_process pattern specification process;GO:0008150,biologica…	NA	PHT65692.1 hypothetical protein T459_30117 [Capsicum annuum]
CaDEM07G08210	0.12	0.15	0.11	0.27	0.25	0.36	-1.35064	2.48e-09	2.78e-08	chr7:53964779-53977234:-	CaDEM07G08210	NA	NA	PHT76034.1 hypothetical protein T459_19556 [Capsicum annuum]
CaDEM02G21040	0.02	0.1	0.11	0.27	0.6	0.32	-2.58096	1.51e-08	1.55e-07	chr2:152373985-152377399:-	CaDEM02G21040	25;GO:0003674,molecular_function molecular_function;GO:0003824,molecular_function catalytic activity;GO:0006629,biological_process lipid metabolic process;GO:0006720,biological_process isoprenoid metabolic process;GO:0008150,biological_process biological_process;GO:0008152,biological_process metabolic process;GO:0008299,biological_process isoprenoid biosynthetic process;GO:0008610,biological_proc…	AFS1; alpha-farnesene synthase [EC:4.2.3.46]; K14173	XP_016560061.1 PREDICTED: alpha-farnesene synthase-like [Capsicum annuum]
CaDEM05G14200	0.94	0.82	0.79	0.28	0.18	0.14	1.98348	3.37e-09	3.74e-08	chr5:145657262-145659596:-	CaDEM05G14200	89;GO:0000003,biological_process reproduction;GO:0001558,biological_process regulation of cell growth;GO:0003006,biological_process developmental process involved in reproduction;GO:0003674,molecular_function molecular_function;GO:0003824,molecular_function catalytic activity;GO:0004672,molecular_function protein kinase activity;GO:0004674,molecular_function protein serine/threonine kinase activi…	NA	PHT81563.1 hypothetical protein T459_14578 [Capsicum annuum]
CaDEM03G38470	0.81	0.6	0.6	0.28	0.3	0.15	1.31603	5.28e-07	4.35e-06	chr3:275825473-275830428:+	CaDEM03G38470	NA	NA	GAY61534.1 hypothetical protein CUMW_210680 [Citrus unshiu]
CaDEM03G33700	0.81	0.89	0.48	0.28	0.27	0.17	1.45907	2.65e-05	0.000164075	chr3:265236700-265239282:-	CaDEM03G33700	NA	NA	PHT50243.1 hypothetical protein CQW23_09990 [Capsicum baccatum]
CaDEM06G19980	0.15	0.23	1.8	0.28	0.26	0.27	1.26494	0.011874	0.0350947	chr6:214189116-214194043:+	CaDEM06G19980	78;GO:0000166,molecular_function nucleotide binding;GO:0001666,biological_process response to hypoxia;GO:0003674,molecular_function molecular_function;GO:0003824,molecular_function catalytic activity;GO:0004021,molecular_function L-alanine:2-oxoglutarate aminotransferase activity;GO:0005488,molecular_function binding;GO:0005524,molecular_function ATP binding;GO:0005575,cellular_component cellular…	GPT, ALT; alanine transaminase [EC:2.6.1.2]; K00814	XP_016578512.1 PREDICTED: alanine aminotransferase 2-like [Capsicum annuum]
CaDEM08G18830	0.27	0.12	0.17	0.28	0.34	0.43	-1.03499	0.000483826	0.00221522	chr8:159356435-159362569:+	CaDEM08G18830	NA	NA	XP_016582306.1 PREDICTED: serine carboxypeptidase-like 42 [Capsicum annuum]
CaDEM02G26190	0.13	0.07	0.11	0.28	0.1	0.3	-1.27202	0.00197773	0.00758397	chr2:161451962-161457204:-	CaDEM02G26190	101;GO:0000902,biological_process cell morphogenesis;GO:0001101,biological_process response to acid chemical;GO:0003674,molecular_function molecular_function;GO:0003824,molecular_function catalytic activity;GO:0004497,molecular_function monooxygenase activity;GO:0005575,cellular_component cellular_component;GO:0005622,cellular_component intracellular;GO:0005623,cellular_component cell;GO:0005737,…	CYP90B, DWF4; steroid 22S-hydroxylase [EC:1.14.14.178]; K09587	XP_016560608.1 PREDICTED: cytochrome P450 90B1 [Capsicum annuum]
CaDEM05G08110	0.72	1	0.64	0.29	0.29	0.09	1.68464	1.17e-07	1.06e-06	chr5:37737479-37740966:+	CaDEM05G08110	NA	NA	XP_016574583.1 PREDICTED: G-type lectin S-receptor-like serine/threonine-protein kinase At1g11330 [Capsicum annuum]
CaDEM04G24410	1.28	0.98	0.83	0.29	0.33	0.35	1.53714	1.27e-06	9.91e-06	chr4:240129877-240131872:+	CaDEM04G24410	NA	NA	XP_016570742.1 PREDICTED: uncharacterized protein LOC107868568 [Capsicum annuum]
CaDEM05G04530	0.99	0.64	1.08	0.29	0.19	0.34	1.57384	2.92e-06	2.14e-05	chr5:16222811-16225037:+	CaDEM05G04530	NA	NA	XP_016554110.1 PREDICTED: protein DETOXIFICATION 16-like [Capsicum annuum]
CaDEM02G08600	0.7	0.71	0.73	0.29	0.22	0.46	1.01083	5.96e-06	4.14e-05	chr2:107524544-107531077:+	CaDEM02G08600	19;GO:0000428,cellular_component DNA-directed RNA polymerase complex;GO:0005575,cellular_component cellular_component;GO:0005622,cellular_component intracellular;GO:0005623,cellular_component cell;GO:0005737,cellular_component cytoplasm;GO:0009507,cellular_component chloroplast;GO:0009536,cellular_component plastid;GO:0030880,cellular_component RNA polymerase complex;GO:0032991,cellular_component…	rpoC; DNA-directed RNA polymerase subunit beta' [EC:2.7.7.6]; K03046	AYN60050.1 RNA polymerase beta'' subunit (chloroplast) [Capsicum frutescens]
CaDEM03G35160	0.84	0.57	0.84	0.29	0.41	0.28	1.03952	2.58e-05	0.000160111	chr3:268873518-268878008:+	CaDEM03G35160	NA	NA	XP_016567659.1 PREDICTED: uncharacterized protein LOC107865990 [Capsicum annuum]
CaDEM02G29800	0.77	0.52	0.72	0.29	0.27	0.17	1.30004	0.000234745	0.00116956	chr2:167774749-167776958:-	CaDEM02G29800	26;GO:0001101,biological_process response to acid chemical;GO:0003674,molecular_function molecular_function;GO:0003824,molecular_function catalytic activity;GO:0004620,molecular_function phospholipase activity;GO:0005575,cellular_component cellular_component;GO:0005622,cellular_component intracellular;GO:0005623,cellular_component cell;GO:0005737,cellular_component cytoplasm;GO:0008150,biological…	NA	XP_016561115.1 PREDICTED: patatin-like protein 2 [Capsicum annuum]
CaDEM03G07350	0.74	0.4	0.62	0.29	0.27	0.22	1.02837	0.000721966	0.00315284	chr3:22205972-22209720:-	CaDEM03G07350	NA	NA	PHT36332.1 Transcriptional regulator TAC1 [Capsicum baccatum]
CaDEM10G17770	0.13	0.12	0.12	0.29	0.32	0.28	-1.3681	1.62e-09	1.86e-08	chr10:203175308-203185573:-	CaDEM10G17770	30;GO:0003674,molecular_function molecular_function;GO:0003824,molecular_function catalytic activity;GO:0006725,biological_process cellular aromatic compound metabolic process;GO:0008150,biological_process biological_process;GO:0008152,biological_process metabolic process;GO:0009058,biological_process biosynthetic process;GO:0009698,biological_process phenylpropanoid metabolic process;GO:0009699,…	NA	XP_016553431.1 PREDICTED: laccase-4-like [Capsicum annuum]
CaDEM02G27980	0.55	0.96	0.6	0.3	0.1	0.3	1.48553	1.23e-05	8.12e-05	chr2:164346916-164351004:+	CaDEM02G27980	164;GO:0001101,biological_process response to acid chemical;GO:0001678,biological_process cellular glucose homeostasis;GO:0003674,molecular_function molecular_function;GO:0003824,molecular_function catalytic activity;GO:0004396,molecular_function hexokinase activity;GO:0005575,cellular_component cellular_component;GO:0005622,cellular_component intracellular;GO:0005623,cellular_component cell;GO:0…	HK; hexokinase [EC:2.7.1.1]; K00844	XP_016560887.1 PREDICTED: probable hexokinase-like 2 protein [Capsicum annuum]
CaDEM12G27010	0.75	0.77	0.96	0.3	0.49	0.27	1.05281	0.0014364	0.00572184	chr12:249463614-249465531:+	CaDEM12G27010	NA	NA	XP_016549728.1 PREDICTED: probably inactive leucine-rich repeat receptor-like protein kinase At5g48380 [Capsicum annuum]
CaDEM03G32230	0.71	0.58	0.68	0.31	0.27	0.3	1.02326	2.3e-08	2.29e-07	chr3:260245708-260253601:-	CaDEM03G32230	NA	NA	PHT87829.1 hypothetical protein T459_09935 [Capsicum annuum]
CaDEM04G05970	0.61	0.49	0.5	0.31	0.13	0.22	1.18484	0.00180317	0.00699282	chr4:37594216-37596575:+	CaDEM04G05970	13;GO:0005575,cellular_component cellular_component;GO:0005622,cellular_component intracellular;GO:0005623,cellular_component cell;GO:0005737,cellular_component cytoplasm;GO:0009507,cellular_component chloroplast;GO:0009536,cellular_component plastid;GO:0043226,cellular_component organelle;GO:0043227,cellular_component membrane-bounded organelle;GO:0043229,cellular_component intracellular organel…	rbcS, cbbS; ribulose-bisphosphate carboxylase small chain [EC:4.1.1.39]; K01602	XP_016570211.1 PREDICTED: ribulose bisphosphate carboxylase small chain 8B, chloroplastic-like [Capsicum annuum]
CaDEM02G20690	0.89	0.87	0.76	0.32	0.34	0.3	1.25507	1.1e-20	2.87e-19	chr2:151807471-151820720:+	CaDEM02G20690	NA	NA	XP_015164128.1 PREDICTED: uncharacterized protein LOC102586591 [Solanum tuberosum]
CaDEM02G21030	0.43	0.15	0.12	0.32	0.35	0.71	-1.09853	0.00956718	0.029332	chr2:152344844-152354199:-	CaDEM02G21030	25;GO:0003674,molecular_function molecular_function;GO:0003824,molecular_function catalytic activity;GO:0006629,biological_process lipid metabolic process;GO:0006720,biological_process isoprenoid metabolic process;GO:0008150,biological_process biological_process;GO:0008152,biological_process metabolic process;GO:0008299,biological_process isoprenoid biosynthetic process;GO:0008610,biological_proc…	AFS1; alpha-farnesene synthase [EC:4.2.3.46]; K14173	PHT25724.1 hypothetical protein CQW23_34652 [Capsicum baccatum]
CaDEM02G18900	0.98	0.92	1.16	0.33	0.15	0.27	1.90791	6.7e-10	8.03e-09	chr2:148044614-148047006:+	CaDEM02G18900	30;GO:0003674,molecular_function molecular_function;GO:0003700,molecular_function DNA-binding transcription factor activity;GO:0006355,biological_process regulation of transcription, DNA-templated;GO:0008150,biological_process biological_process;GO:0009889,biological_process regulation of biosynthetic process;GO:0010033,biological_process response to organic substance;GO:0010200,biological_proces…	NA	XP_016561996.1 PREDICTED: heat stress transcription factor B-2a-like isoform X1 [Capsicum annuum]
CaDEM06G32080	0.48	0.3	0.26	0.33	0.88	0.71	-1.01569	0.00241	0.00898608	chr6:245486977-245490270:+	CaDEM06G32080	NA	NA	XP_016576843.1 PREDICTED: cytochrome P450 714C2-like [Capsicum annuum]
CaDEM04G11410	0.52	0.76	0.73	0.34	0.24	0.26	1.10344	0.00370642	0.0130298	chr4:153213559-153215249:-	CaDEM04G11410	NA	DLAT, aceF, pdhC; pyruvate dehydrogenase E2 component (dihydrolipoamide acetyltransferase) [EC:2.3.1.12]; K00627	PHT83692.1 hypothetical protein T459_12135 [Capsicum annuum]
CaDEM04G18040	0.1	0.18	0.08	0.34	0.34	0.4	-1.71366	1.01e-07	9.27e-07	chr4:216180085-216184912:-	CaDEM04G18040	NA	NA	NA
CaDEM07G29870	0.09	0.09	0.18	0.34	0.23	0.12	-1.08291	0.00418179	0.014482	chr7:263048755-263055386:+	CaDEM07G29870	NA	NA	PHU12905.1 hypothetical protein BC332_19835 [Capsicum chinense]
CaDEM08G00880	0.93	1.01	0.95	0.35	0.39	0.34	1.28388	3.16e-15	5.9e-14	chr8:2867953-2874954:+	CaDEM08G00880	28;GO:0003674,molecular_function molecular_function;GO:0003824,molecular_function catalytic activity;GO:0004351,molecular_function glutamate decarboxylase activity;GO:0005488,molecular_function binding;GO:0005515,molecular_function protein binding;GO:0005516,molecular_function calmodulin binding;GO:0005575,cellular_component cellular_component;GO:0005622,cellular_component intracellular;GO:000562…	E4.1.1.15, gadB, gadA, GAD; glutamate decarboxylase [EC:4.1.1.15]; K01580	XP_016537477.1 PREDICTED: glutamate decarboxylase 4-like [Capsicum annuum]
CaDEM03G12840	0.77	0.84	0.84	0.35	0.2	0.36	1.29637	1.39e-07	1.25e-06	chr3:48871554-48875432:+	CaDEM03G12840	NA	MSI; RNA-binding protein Musashi; K14411	XP_016567942.1 PREDICTED: heterogeneous nuclear ribonucleoprotein 1-like [Capsicum annuum]
CaDEM07G22940	0.87	0.89	1.1	0.35	0.14	0.77	1.02763	0.0119251	0.0352198	chr7:243928872-243930107:-	CaDEM07G22940	NA	NA	PHU12476.1 hypothetical protein BC332_19406 [Capsicum chinense]
CaDEM03G10640	0.6	0.85	0.92	0.36	0.13	0.12	1.84796	1.06e-06	8.36e-06	chr3:34626492-34628693:+	CaDEM03G10640	NA	E3.1.1.11; pectinesterase [EC:3.1.1.11]; K01051	PHT86130.1 putative pectinesterase/pectinesterase inhibitor 7 [Capsicum annuum]
CaDEM11G23110	0.82	0.93	0.78	0.36	0.24	0.46	1.1271	2.98e-06	2.18e-05	chr11:268792210-268796067:+	CaDEM11G23110	NA	NA	PHU03567.1 hypothetical protein BC332_28818 [Capsicum chinense]
CaDEM10G18030	0.98	0.93	1.06	0.37	0.38	0.51	1.09152	5.62e-08	5.33e-07	chr10:204860626-204864971:+	CaDEM10G18030	NA	NA	XP_016543239.1 PREDICTED: protein NRT1/ PTR FAMILY 5.6-like [Capsicum annuum]
CaDEM01G13240	0.85	0.78	1.03	0.37	0.42	0.3	1.11547	1.08e-07	9.82e-07	chr1:49275023-49280033:+	CaDEM01G13240	41;GO:0003674,molecular_function molecular_function;GO:0003676,molecular_function nucleic acid binding;GO:0003723,molecular_function RNA binding;GO:0003824,molecular_function catalytic activity;GO:0004518,molecular_function nuclease activity;GO:0004519,molecular_function endonuclease activity;GO:0005488,molecular_function binding;GO:0005575,cellular_component cellular_component;GO:0005622,cellula…	NA	XP_016541956.1 PREDICTED: pentatricopeptide repeat-containing protein At5g10690 isoform X1 [Capsicum annuum]
CaDEM08G08480	0.91	0.73	0.59	0.37	0.09	0.26	1.54666	6.21e-05	0.000355845	chr8:134732233-134734207:+	CaDEM08G08480	NA	AADC; phenylalanine decarboxylase [EC:4.1.1.53]; K22427; hdc, HDC; histidine decarboxylase [EC:4.1.1.22]; K01590; leuA, IMS; 2-isopropylmalate synthase [EC:2.3.3.13]; K01649	XP_016582162.1 PREDICTED: histidine decarboxylase-like [Capsicum annuum]
CaDEM07G01470	0.91	0.69	0.96	0.38	0.19	0.23	1.54795	7.85e-10	9.29e-09	chr7:4942099-4947369:-	CaDEM07G01470	NA	NA	PHT65251.1 hypothetical protein T459_29676 [Capsicum annuum]
CaDEM07G04400	0.89	0.37	1.12	0.38	0.2	0.33	1.21979	0.00747267	0.0239386	chr7:16554669-16555822:-	CaDEM07G04400	NA	NA	PHT43976.1 E3 ubiquitin-protein ligase UPL2 [Capsicum baccatum]
CaDEM10G09270	0.13	0.06	0.11	0.38	0.38	0.36	-2.07318	2.65e-10	3.31e-09	chr10:95462152-95467310:+	CaDEM10G09270	NA	NA	PHT70227.1 Beta-galactosidase 11, partial [Capsicum annuum]
CaDEM01G03840	0.18	0.21	0.14	0.38	0.38	0.46	-1.30974	0.000104074	0.000566492	chr1:8005003-8008458:+	CaDEM01G03840	75;GO:0000139,cellular_component Golgi membrane;GO:0000295,molecular_function adenine nucleotide transmembrane transporter activity;GO:0003674,molecular_function molecular_function;GO:0005215,molecular_function transporter activity;GO:0005346,molecular_function purine ribonucleotide transmembrane transporter activity;GO:0005575,cellular_component cellular_component;GO:0005622,cellular_component i…	NA	XP_016552947.1 PREDICTED: UDP-galactose/UDP-glucose transporter 4-like [Capsicum annuum]
CaDEM07G28090	0.05	0.05	0.03	0.39	0.47	0.24	-3.11384	2.56e-12	3.82e-11	chr7:260217431-260221360:+	CaDEM07G28090	NA	NA	PHT77220.1 hypothetical protein T459_20742 [Capsicum annuum]
CaDEM03G27570	0.06	0.07	0.13	0.41	0.34	0.39	-2.30167	2.52e-12	3.78e-11	chr3:242211525-242217035:+	CaDEM03G27570	35;GO:0001101,biological_process response to acid chemical;GO:0005575,cellular_component cellular_component;GO:0005622,cellular_component intracellular;GO:0005623,cellular_component cell;GO:0005634,cellular_component nucleus;GO:0005730,cellular_component nucleolus;GO:0006950,biological_process response to stress;GO:0006970,biological_process response to osmotic stress;GO:0008150,biological_proces…	SAP18; histone deacetylase complex subunit SAP18; K14324	PHT89473.1 hypothetical protein T459_04586 [Capsicum annuum]
CaDEM06G30680	0.73	0.36	0.79	0.43	0.18	0.17	1.14113	0.00527677	0.0176837	chr6:242944785-242947441:+	CaDEM06G30680	NA	NA	PHU16093.1 hypothetical protein BC332_17298 [Capsicum chinense]
CaDEM03G14410	0.34	0.09	0.24	0.44	0.54	0.57	-1.37347	1.91e-05	0.000121448	chr3:68448261-68452386:-	CaDEM03G14410	NA	NA	XP_016567921.1 PREDICTED: ammonium transporter 3 member 1-like isoform X1 [Capsicum annuum]
CaDEM04G00340	0.85	0.59	0.7	0.45	0.25	0.24	1.06678	0.0020791	0.00790972	chr4:482721-484823:-	CaDEM04G00340	33;GO:0003674,molecular_function molecular_function;GO:0003824,molecular_function catalytic activity;GO:0004312,molecular_function fatty acid synthase activity;GO:0006725,biological_process cellular aromatic compound metabolic process;GO:0006950,biological_process response to stress;GO:0006970,biological_process response to osmotic stress;GO:0008150,biological_process biological_process;GO:000815…	KCS; 3-ketoacyl-CoA synthase [EC:2.3.1.199]; K15397	PHU18932.1 3-ketoacyl-CoA synthase 19 [Capsicum chinense]
CaDEM01G07660	0.25	0.23	0.26	0.46	0.53	0.47	-1.114	1.13e-21	3.06e-20	chr1:17646695-17673034:+	CaDEM01G07660	NA	NA	XP_016571118.1 PREDICTED: uncharacterized protein LOC107869044 isoform X1 [Capsicum annuum]
CaDEM07G30320	0.14	0.05	0	0.46	0.2	0.36	-2.46522	4.28e-07	3.57e-06	chr7:263861958-263864958:+	CaDEM07G30320	NA	NA	PHT77479.1 hypothetical protein T459_21001 [Capsicum annuum]
CaDEM02G24120	0.77	0.72	1.37	0.47	0.42	0.23	1.18728	0.0025368	0.00940341	chr2:157911064-157912452:+	CaDEM02G24120	NA	NA	PHU26879.1 hypothetical protein BC332_05211 [Capsicum chinense]
CaDEM02G18750	0.14	0.18	0.16	0.49	0.73	0.77	-2.18853	2.96e-10	3.68e-09	chr2:147775357-147778011:+	CaDEM02G18750	NA	NA	PHU26496.1 hypothetical protein BC332_04828 [Capsicum chinense]
CaDEM05G24280	1.71	0.5	0.97	0.51	0.36	0.33	1.2597	0.00566274	0.0188243	chr5:244370815-244371955:+	CaDEM05G24280	NA	NA	XP_016554133.1 PREDICTED: UDP-glycosyltransferase 71K1-like [Capsicum annuum]
CaDEM11G05640	0.07	0.16	0.12	0.51	0.4	0.39	-1.96694	3.09e-07	2.62e-06	chr11:20872527-20875491:-	CaDEM11G05640	NA	NA	XP_016548902.1 PREDICTED: 14-3-3-like protein GF14 iota [Capsicum annuum]
CaDEM01G27190	0.26	0.24	0.25	0.51	0.5	0.6	-1.22636	8.43e-07	6.75e-06	chr1:182204607-182209092:-	CaDEM01G27190	42;GO:0000325,cellular_component plant-type vacuole;GO:0003674,molecular_function molecular_function;GO:0003824,molecular_function catalytic activity;GO:0005215,molecular_function transporter activity;GO:0005575,cellular_component cellular_component;GO:0005622,cellular_component intracellular;GO:0005623,cellular_component cell;GO:0005737,cellular_component cytoplasm;GO:0005773,cellular_component …	ABCC2; ATP-binding cassette, subfamily C (CFTR/MRP), member 2; K05666	XP_016582313.1 PREDICTED: ABC transporter C family member 12-like [Capsicum annuum]
CaDEM02G25210	0.23	0.08	0.32	0.51	0.29	0.37	-1.05876	0.0105026	0.031699	chr2:159780495-159783575:+	CaDEM02G25210	NA	NA	PHT91131.1 B-box zinc finger protein 19 [Capsicum annuum]
CaDEM10G04420	0.99	0.91	0.98	0.52	0.33	0.38	1.10539	3.27e-06	2.37e-05	chr10:17380917-17384111:-	CaDEM10G04420	NA	NA	XP_016544689.1 PREDICTED: putative OPA3-like protein CG13603 [Capsicum annuum]
CaDEM03G32260	0.66	0.93	1.03	0.53	0.26	0.37	1.04688	0.000190289	0.000971767	chr3:260300655-260303890:+	CaDEM03G32260	NA	NA	XP_016563956.1 PREDICTED: protein NRT1/ PTR FAMILY 1.2-like [Capsicum annuum]
CaDEM03G06480	0.38	0.32	0.45	0.53	1.13	0.68	-1.193	0.000862732	0.00368132	chr3:19169954-19171725:-	CaDEM03G06480	NA	DCTPP1; dCTP diphosphatase [EC:3.6.1.12]; K16904	XP_016568008.1 PREDICTED: dCTP pyrophosphatase 1-like [Capsicum annuum]
CaDEM04G17190	0.21	0.33	0.6	0.54	0.95	0.88	-1.24268	0.00089442	0.00380011	chr4:209652920-209654653:+	CaDEM04G17190	NA	NA	XP_016553968.1 PREDICTED: laccase-14-like [Capsicum annuum]
CaDEM08G24010	0.18	0.11	0.15	0.55	0.75	0.56	-2.25237	4.53e-14	7.76e-13	chr8:169365679-169369755:+	CaDEM08G24010	NA	NA	XP_016539769.1 PREDICTED: phosphatidylinositol/phosphatidylcholine transfer protein SFH12-like [Capsicum annuum]
CaDEM03G19130	0.31	0.37	0.28	0.55	0.86	0.63	-1.2168	2.3e-07	1.99e-06	chr3:147454743-147459995:-	CaDEM03G19130	NA	NA	CAN77900.1 hypothetical protein VITISV_037350 [Vitis vinifera]
CaDEM11G09700	0.18	0.28	0.28	0.55	0.47	0.61	-1.29432	2.44e-05	0.000152196	chr11:46279655-46282780:-	CaDEM11G09700	NA	NA	XP_016548359.1 PREDICTED: uncharacterized protein LOC107848173 [Capsicum annuum]
CaDEM05G20000	0.24	0.14	0.22	0.56	0.7	0.64	-1.79307	7.03e-06	4.83e-05	chr5:226883980-226885662:-	CaDEM05G20000	137;GO:0000188,biological_process inactivation of MAPK activity;GO:0001704,biological_process formation of primary germ layer;GO:0001706,biological_process endoderm formation;GO:0001932,biological_process regulation of protein phosphorylation;GO:0001933,biological_process negative regulation of protein phosphorylation;GO:0003674,molecular_function molecular_function;GO:0003824,molecular_function …	NA	XP_006345935.1 PREDICTED: protein-tyrosine-phosphatase MKP1 [Solanum tuberosum]
CaDEM11G04880	0.04	0.05	0.02	0.58	0.38	0.34	-3.45778	1.35e-11	1.91e-10	chr11:18146422-18149037:+	CaDEM11G04880	33;GO:0003674,molecular_function molecular_function;GO:0003824,molecular_function catalytic activity;GO:0004497,molecular_function monooxygenase activity;GO:0006629,biological_process lipid metabolic process;GO:0008150,biological_process biological_process;GO:0008152,biological_process metabolic process;GO:0008202,biological_process steroid metabolic process;GO:0008395,molecular_function steroid …	CYP734A1, BAS1; PHYB activation tagged suppressor 1 [EC:1.14.-.-]; K15639	PHT33691.1 hypothetical protein CQW23_25491 [Capsicum baccatum]
CaDEM06G30170	0.07	0.13	0.19	0.58	0.7	0.41	-2.26542	1.06e-10	1.37e-09	chr6:242041881-242045488:+	CaDEM06G30170	NA	NA	XP_016576882.1 PREDICTED: protein NRT1/ PTR FAMILY 2.7-like [Capsicum annuum]
CaDEM05G08280	0.29	0.37	0.17	0.61	1.04	0.81	-1.66235	1.59e-05	0.000102625	chr5:38839208-38840624:+	CaDEM05G08280	111;GO:0000003,biological_process reproduction;GO:0003006,biological_process developmental process involved in reproduction;GO:0003674,molecular_function molecular_function;GO:0003824,molecular_function catalytic activity;GO:0006464,biological_process cellular protein modification process;GO:0006486,biological_process protein glycosylation;GO:0006725,biological_process cellular aromatic compound …	CISZOG; cis-zeatin O-glucosyltransferase [EC:2.4.1.215]; K13495	XP_016574593.1 PREDICTED: zeatin O-glucosyltransferase-like [Capsicum annuum]
CaDEM08G01560	0.36	0.5	0.06	0.64	0.94	0.6	-1.33278	0.0005213	0.00236273	chr8:5556167-5558184:+	CaDEM08G01560	NA	NA	XP_016477469.1 PREDICTED: uncharacterized protein LOC107798953 [Nicotiana tabacum]
CaDEM04G12350	0.34	0.47	0.35	0.66	0.82	0.8	-1.10272	6.14e-09	6.62e-08	chr4:167745462-167751597:+	CaDEM04G12350	30;GO:0003674,molecular_function molecular_function;GO:0005215,molecular_function transporter activity;GO:0005575,cellular_component cellular_component;GO:0005623,cellular_component cell;GO:0005886,cellular_component plasma membrane;GO:0006810,biological_process transport;GO:0006811,biological_process ion transport;GO:0006812,biological_process cation transport;GO:0008150,biological_process biolo…	NA	XP_016554888.1 PREDICTED: metal transporter Nramp5-like [Capsicum annuum]
CaDEM01G16180	0.04	0.07	0.13	0.67	0.81	0.38	-3.09993	1.35e-14	2.41e-13	chr1:61353240-61357107:+	CaDEM01G16180	NA	E1.11.1.7; peroxidase [EC:1.11.1.7]; K00430	XP_016576451.1 PREDICTED: lignin-forming anionic peroxidase-like [Capsicum annuum]
CaDEM01G08080	0.21	0.14	0.21	0.67	0.79	1.22	-2.39047	9.46e-10	1.11e-08	chr1:19299399-19301120:-	CaDEM01G08080	NA	NA	XP_016553810.1 PREDICTED: 1-aminocyclopropane-1-carboxylate oxidase homolog 1-like [Capsicum annuum]
CaDEM04G02370	0.25	0.37	0.39	0.67	0.68	0.93	-1.31197	4.08e-08	3.95e-07	chr4:10770139-10774663:+	CaDEM04G02370	61;GO:0003674,molecular_function molecular_function;GO:0005215,molecular_function transporter activity;GO:0005351,molecular_function carbohydrate:proton symporter activity;GO:0005355,molecular_function glucose transmembrane transporter activity;GO:0005402,molecular_function carbohydrate:cation symporter activity;GO:0005575,cellular_component cellular_component;GO:0005622,cellular_component intrac…	NA	XP_016571751.1 PREDICTED: sugar carrier protein C-like [Capsicum annuum]
CaDEM04G06460	0.23	0.19	0.31	0.69	0.6	0.88	-1.71634	6.99e-10	8.35e-09	chr4:43077778-43081528:+	CaDEM04G06460	NA	NA	XP_016570193.1 PREDICTED: transcription factor bHLH62-like isoform X1 [Capsicum annuum]
CaDEM08G07160	0.52	0.49	0.29	0.7	1.55	0.78	-1.35838	5.44e-05	0.00031486	chr8:121186275-121188636:+	CaDEM08G07160	NA	NA	XP_016537930.1 PREDICTED: LOW QUALITY PROTEIN: uncharacterized protein LOC107839091 [Capsicum annuum]
CaDEM02G18480	0.15	0.22	0.28	0.72	0.59	0.45	-1.5729	2.71e-06	1.99e-05	chr2:147331690-147334497:-	CaDEM02G18480	NA	NA	XP_016559836.1 PREDICTED: ABA-inducible protein PHV A1-like [Capsicum annuum]
CaDEM07G02710	0.51	0.49	0.37	0.74	0.85	0.99	-1.03771	5.75e-07	4.72e-06	chr7:8990166-8994474:-	CaDEM07G02710	NA	NA	PHU11187.1 hypothetical protein BC332_18117 [Capsicum chinense]
CaDEM10G17830	0.5	0.53	0.47	0.75	0.95	1.08	-1.01785	2.27e-06	1.7e-05	chr10:203595451-203599117:+	CaDEM10G17830	6;GO:0005575,cellular_component cellular_component;GO:0005622,cellular_component intracellular;GO:0005623,cellular_component cell;GO:0005737,cellular_component cytoplasm;GO:0044424,cellular_component intracellular part;GO:0044464,cellular_component cell part	NA	PHU05334.1 hypothetical protein BC332_26156 [Capsicum chinense]
CaDEM11G20620	0.37	0.23	0.55	0.77	1.26	0.45	-1.29739	0.00149613	0.0059364	chr11:253510874-253512554:-	CaDEM11G20620	NA	NA	NA
CaDEM10G21650	0.26	0.33	0.27	0.78	1.05	0.45	-1.51297	0.00010308	0.000562023	chr10:225740559-225742130:-	CaDEM10G21650	NA	NA	PHT36873.1 GDSL esterase/lipase CPRD49 [Capsicum baccatum]
CaDEM04G12280	0.64	0.39	0.41	0.79	1.08	0.93	-1.10969	0.00117548	0.00483189	chr4:166884919-166886283:+	CaDEM04G12280	NA	NA	PHU03155.1 hypothetical protein BC332_28406 [Capsicum chinense]
CaDEM10G24140	0.41	0.46	0.23	0.81	0.81	0.81	-1.25892	3.22e-09	3.59e-08	chr10:233142251-233147431:+	CaDEM10G24140	89;GO:0000003,biological_process reproduction;GO:0000902,biological_process cell morphogenesis;GO:0000904,biological_process cell morphogenesis involved in differentiation;GO:0003006,biological_process developmental process involved in reproduction;GO:0003674,molecular_function molecular_function;GO:0003824,molecular_function catalytic activity;GO:0005575,cellular_component cellular_component;GO:…	PIP5K; 1-phosphatidylinositol-4-phosphate 5-kinase [EC:2.7.1.68]; K00889	PHT71329.1 Phosphatidylinositol 4-phosphate 5-kinase 4 [Capsicum annuum]
CaDEM04G04620	0.28	0.23	0.3	0.83	0.78	1.31	-1.98858	3.98e-08	3.86e-07	chr4:21204061-21205717:-	CaDEM04G04620	38;GO:0003674,molecular_function molecular_function;GO:0003824,molecular_function catalytic activity;GO:0005488,molecular_function binding;GO:0005515,molecular_function protein binding;GO:0005575,cellular_component cellular_component;GO:0005622,cellular_component intracellular;GO:0005623,cellular_component cell;GO:0005737,cellular_component cytoplasm;GO:0006725,biological_process cellular aromati…	ROMT; trans-resveratrol di-O-methyltransferase [EC:2.1.1.240]; K16040	PHU01402.1 Tabersonine 16-O-methyltransferase [Capsicum chinense]
CaDEM11G08380	0.62	0.21	0.47	0.83	0.94	1.18	-1.32798	0.000119105	0.000638721	chr11:36408181-36409748:+	CaDEM11G08380	5;GO:0008150,biological_process biological_process;GO:0009314,biological_process response to radiation;GO:0009416,biological_process response to light stimulus;GO:0009628,biological_process response to abiotic stimulus;GO:0050896,biological_process response to stimulus	NA	XP_004238782.1 transcription factor PRE6-like [Solanum lycopersicum]
CaDEM04G01500	0.49	0.4	0.45	0.85	1.05	0.87	-1.19684	5.28e-18	1.19e-16	chr4:4142428-4153973:-	CaDEM04G01500	NA	AAE; acetylajmaline esterase [EC:3.1.1.80]; K21026	XP_016570532.1 PREDICTED: GDSL esterase/lipase At5g45910-like [Capsicum annuum]
CaDEM02G15650	0.33	0.41	0.43	0.85	0.71	0.7	-1.09122	5.08e-07	4.2e-06	chr2:140094072-140098414:+	CaDEM02G15650	NA	NA	PHU26023.1 GDSL esterase/lipase [Capsicum chinense]
CaDEM01G33070	0.17	0.32	0.17	0.85	0.56	0.71	-1.75012	2.64e-06	1.94e-05	chr1:222051360-222053142:-	CaDEM01G33070	NA	NA	XP_016557401.1 PREDICTED: LOW QUALITY PROTEIN: uncharacterized protein LOC107856956 [Capsicum annuum]
CaDEM05G13730	0.23	0.3	0.17	0.85	0.32	0.46	-1.29083	0.00132015	0.00532802	chr5:135778275-135780485:-	CaDEM05G13730	14;GO:0003674,molecular_function molecular_function;GO:0003824,molecular_function catalytic activity;GO:0006793,biological_process phosphorus metabolic process;GO:0006796,biological_process phosphate-containing compound metabolic process;GO:0008150,biological_process biological_process;GO:0008152,biological_process metabolic process;GO:0008195,molecular_function phosphatidate phosphatase activity…	DPP1, DPPL, PLPP4_5; diacylglycerol diphosphate phosphatase / phosphatidate phosphatase [EC:3.6.1.75 3.1.3.4]; K18693	XP_016574642.1 PREDICTED: probable lipid phosphate phosphatase 4 isoform X1 [Capsicum annuum]
CaDEM02G17270	0.39	0.35	0.46	0.87	0.56	0.78	-1.01875	1.08e-05	7.19e-05	chr2:144156512-144161162:-	CaDEM02G17270	57;GO:0003674,molecular_function molecular_function;GO:0003824,molecular_function catalytic activity;GO:0004620,molecular_function phospholipase activity;GO:0005575,cellular_component cellular_component;GO:0005622,cellular_component intracellular;GO:0005623,cellular_component cell;GO:0005737,cellular_component cytoplasm;GO:0006629,biological_process lipid metabolic process;GO:0006638,biological_p…	NA	PHT95697.1 hypothetical protein T459_03579 [Capsicum annuum]
CaDEM04G24690	0.17	0.17	0.33	0.91	1.15	0.83	-2.27627	6.15e-14	1.04e-12	chr4:240933456-240936217:-	CaDEM04G24690	49;GO:0003674,molecular_function molecular_function;GO:0003824,molecular_function catalytic activity;GO:0004144,molecular_function diacylglycerol O-acyltransferase activity;GO:0005575,cellular_component cellular_component;GO:0005622,cellular_component intracellular;GO:0005623,cellular_component cell;GO:0005737,cellular_component cytoplasm;GO:0005783,cellular_component endoplasmic reticulum;GO:000…	NA	PHT84769.1 hypothetical protein T459_13212 [Capsicum annuum]
CaDEM04G20810	0.48	0.41	0.35	0.91	1.15	0.96	-1.41885	1.83e-12	2.77e-11	chr4:229438918-229443270:+	CaDEM04G20810	37;GO:0005575,cellular_component cellular_component;GO:0005622,cellular_component intracellular;GO:0005623,cellular_component cell;GO:0005634,cellular_component nucleus;GO:0006139,biological_process nucleobase-containing compound metabolic process;GO:0006259,biological_process DNA metabolic process;GO:0006260,biological_process DNA replication;GO:0006261,biological_process DNA-dependent DNA repli…	NA	PHU20517.1 hypothetical protein BC332_11668 [Capsicum chinense]
CaDEM02G27970	0.31	0.38	0.58	0.92	0.99	0.68	-1.18569	0.000897867	0.00381156	chr2:164342967-164344457:+	CaDEM02G27970	NA	NA	XP_016562188.1 PREDICTED: transcription factor bHLH18-like [Capsicum annuum]
CaDEM01G29400	0.43	0.23	0.21	0.95	0.86	0.66	-1.60698	1.84e-05	0.000117258	chr1:196984979-196986420:+	CaDEM01G29400	NA	NA	PHT94731.1 hypothetical protein T459_02613 [Capsicum annuum]
CaDEM03G03910	0.37	0.52	0.45	0.95	0.78	0.92	-1.10648	7.61e-05	0.000426489	chr3:10979446-10981652:-	CaDEM03G03910	18;GO:0005575,cellular_component cellular_component;GO:0005623,cellular_component cell;GO:0005886,cellular_component plasma membrane;GO:0006950,biological_process response to stress;GO:0006952,biological_process defense response;GO:0007154,biological_process cell communication;GO:0007165,biological_process signal transduction;GO:0008150,biological_process biological_process;GO:0009987,biological_…	RPS2; disease resistance protein RPS2; K13459	XP_016567395.1 PREDICTED: disease resistance protein At4g27190-like [Capsicum annuum]
CaDEM01G26670	0.39	0.42	0.4	0.98	0.84	1.15	-1.41707	3.1e-06	2.26e-05	chr1:179623769-179625599:+	CaDEM01G26670	NA	MAN; mannan endo-1,4-beta-mannosidase [EC:3.2.1.78]; K19355	XP_016558393.1 PREDICTED: mannan endo-1,4-beta-mannosidase 5-like [Capsicum annuum]
CaDEM06G02280	0.06	0	0.11	0.99	0.74	0.51	-3.89983	7.09e-13	1.11e-11	chr6:7200603-7202348:-	CaDEM06G02280	NA	NA	XP_016577267.1 PREDICTED: monoacylglycerol lipase ABHD6 [Capsicum annuum]
CaDEM07G03710	0.49	0.5	0.48	1.04	0.95	0.92	-1.11799	1.14e-06	8.97e-06	chr7:13349232-13352077:-	CaDEM07G03710	37;GO:0003674,molecular_function molecular_function;GO:0003824,molecular_function catalytic activity;GO:0004672,molecular_function protein kinase activity;GO:0004674,molecular_function protein serine/threonine kinase activity;GO:0005488,molecular_function binding;GO:0005515,molecular_function protein binding;GO:0005516,molecular_function calmodulin binding;GO:0005575,cellular_component cellular_c…	E3.2.1.14; chitinase [EC:3.2.1.14]; K01183	XP_016579837.1 PREDICTED: putative cysteine-rich receptor-like protein kinase 35 [Capsicum annuum]
CaDEM11G04440	0.42	0.27	0.55	1.23	0.66	0.6	-1.15313	0.000910344	0.0038532	chr11:15782469-15784805:+	CaDEM11G04440	NA	NA	XP_016546691.1 PREDICTED: pectin acetylesterase 11-like isoform X1 [Capsicum annuum]
DEGs in B021 at the tetrad stage (B021_T2 vs. B021_CK2)
Gene ID	B021_T2_1	B021_T2_2	B021_T2_3	B021_CK2_1	B021_CK2_2	B021_CK2_3	log2 FC	P Value	FDR	Gene Information	Gene Name	GO	KEGG	NR
CaDEM10G01750	0	0	0	0.99	2.28	2.62	-7.62412	2.9e-16	1.72e-15	chr10:3605722-3606475:-	CaDEM10G01750	NA	NA	XP_018633926.1 PREDICTED: F-box protein At4g19940-like [Nicotiana tomentosiformis]
CaDEM06G22320	0.24	0	0	4.7	3.95	4.93	-5.74551	1.51e-17	9.7e-17	chr6:223685207-223685525:-	CaDEM06G22320	NA	NA	XP_009791780.1 PREDICTED: uncharacterized protein LOC104238955 [Nicotiana sylvestris]
CaDEM01G03670	0	0.06	0	1.28	2.2	2.51	-6.07828	7.07e-21	5.41e-20	chr1:7677346-7678246:-	CaDEM01G03670	NA	NA	XP_016559134.1 PREDICTED: 2S albumin-like [Capsicum annuum]
CaDEM11G03220	0.08	0.06	0	0.56	0.88	0.69	-3.94814	3.51e-21	2.73e-20	chr11:10218098-10221627:-	CaDEM11G03220	NA	E1.11.1.7; peroxidase [EC:1.11.1.7]; K00430	XP_016553271.1 PREDICTED: peroxidase 11 [Capsicum annuum]
CaDEM12G00900	0.08	0.15	0	0.9	0.98	0.74	-3.46855	3.46e-14	1.81e-13	chr12:1740275-1742090:-	CaDEM12G00900	NA	NA	XP_016549579.1 PREDICTED: cysteine proteinase inhibitor 1-like [Capsicum annuum]
CaDEM08G07840	0.24	0.23	0	1.24	1.56	1.55	-3.25214	5.89e-12	2.63e-11	chr8:126907641-126908574:+	CaDEM08G07840	NA	NA	XP_016537946.1 PREDICTED: uncharacterized protein LOC107839101 [Capsicum annuum]
CaDEM02G25790	0.13	0.31	0	3.19	2.35	2.96	-4.21105	2.85e-37	4.52e-36	chr2:160736568-160738254:+	CaDEM02G25790	44;GO:0003674,molecular_function molecular_function;GO:0003824,molecular_function catalytic activity;GO:0005575,cellular_component cellular_component;GO:0005622,cellular_component intracellular;GO:0005623,cellular_component cell;GO:0005737,cellular_component cytoplasm;GO:0005783,cellular_component endoplasmic reticulum;GO:0005789,cellular_component endoplasmic reticulum membrane;GO:0008150,biolog…	DFR; bifunctional dihydroflavonol 4-reductase/flavanone 4-reductase [EC:1.1.1.219 1.1.1.234]; K13082	PHT56606.1 Dihydroflavonol-4-reductase [Capsicum baccatum]
CaDEM09G07520	0.01	0.02	0.02	0.48	0.58	0.72	-5.18643	8.74e-36	1.31e-34	chr9:44712564-44718899:-	CaDEM09G07520	23;GO:0003674,molecular_function molecular_function;GO:0003824,molecular_function catalytic activity;GO:0006725,biological_process cellular aromatic compound metabolic process;GO:0008150,biological_process biological_process;GO:0008152,biological_process metabolic process;GO:0009058,biological_process biosynthetic process;GO:0009698,biological_process phenylpropanoid metabolic process;GO:0009699,…	NA	PHT99338.1 Laccase-17 [Capsicum chinense]
CaDEM01G44510	0.14	0.12	0.02	0.02	0.03	0.02	1.82761	0.00200261	0.00374676	chr1:307592797-307601650:-	CaDEM01G44510	NA	NA	PHT95768.1 hypothetical protein T459_03650 [Capsicum annuum]
CaDEM02G17050	0.03	0.03	0.03	0.18	0.2	0.15	-2.64504	3.37e-11	1.42e-10	chr2:143620155-143629354:+	CaDEM02G17050	96;GO:0000003,biological_process reproduction;GO:0003006,biological_process developmental process involved in reproduction;GO:0003674,molecular_function molecular_function;GO:0003824,molecular_function catalytic activity;GO:0005575,cellular_component cellular_component;GO:0005622,cellular_component intracellular;GO:0005623,cellular_component cell;GO:0005737,cellular_component cytoplasm;GO:0005794…	NA	PHT97809.1 hypothetical protein BC332_33261 [Capsicum chinense]
CaDEM05G16510	0.04	0.07	0.03	0.13	0.1	0.14	-1.39387	0.000788881	0.00157163	chr5:187929791-187937831:+	CaDEM05G16510	NA	NA	OIT31195.1 auxin-binding protein abp19a [Nicotiana attenuata]
CaDEM11G20580	0.23	0.11	0.03	0.42	0.61	0.68	-2.34861	4.72e-07	1.39e-06	chr11:253107142-253109095:-	CaDEM11G20580	NA	NA	XP_016546824.1 PREDICTED: COPII coat assembly protein sec16-like [Capsicum annuum]
CaDEM06G15460	0.06	0	0.04	0.11	0.16	0.14	-2.31496	1.13e-06	3.2e-06	chr6:192512351-192520397:+	CaDEM06G15460	42;GO:0003674,molecular_function molecular_function;GO:0005215,molecular_function transporter activity;GO:0005337,molecular_function nucleoside transmembrane transporter activity;GO:0005345,molecular_function purine nucleobase transmembrane transporter activity;GO:0005575,cellular_component cellular_component;GO:0005623,cellular_component cell;GO:0005886,cellular_component plasma membrane;GO:0005…	NA	PHT78862.1 Purine permease 2 [Capsicum annuum]
CaDEM08G01340	0.09	0.03	0.04	0.72	0.59	0.62	-3.7916	3.34e-53	8.77e-52	chr8:3988967-4000895:+	CaDEM08G01340	NA	NA	PHT73962.1 hypothetical protein T459_21239 [Capsicum annuum]
CaDEM01G16200	0	0.04	0.04	0.96	1.08	1.01	-5.13886	3.92e-41	7.15e-40	chr1:61369334-61372947:-	CaDEM01G16200	NA	E1.11.1.7; peroxidase [EC:1.11.1.7]; K00430	XP_016576460.1 PREDICTED: lignin-forming anionic peroxidase-like [Capsicum annuum]
CaDEM12G10580	0.05	0.06	0.04	0.17	0.24	0.16	-1.98868	2.68e-07	8.1e-07	chr12:47032188-47039658:+	CaDEM12G10580	NA	NA	PHT65525.1 hypothetical protein T459_29950 [Capsicum annuum]
CaDEM09G26500	0.08	0.07	0.04	0	0	0	4.59714	1.34e-12	6.28e-12	chr9:271838124-271859062:+	CaDEM09G26500	334;GO:0000003,biological_process reproduction;GO:0001558,biological_process regulation of cell growth;GO:0001708,biological_process cell fate specification;GO:0003006,biological_process developmental process involved in reproduction;GO:0003674,molecular_function molecular_function;GO:0003824,molecular_function catalytic activity;GO:0004175,molecular_function endopeptidase activity;GO:0004197,mol…	NA	PHT61176.1 hypothetical protein T459_34968 [Capsicum annuum]
CaDEM07G02390	0.18	0.16	0.04	0.61	0.86	0.45	-2.41491	5.32e-07	1.55e-06	chr7:7409873-7411558:-	CaDEM07G02390	NA	NA	PHT75269.1 hypothetical protein T459_18791 [Capsicum annuum]
CaDEM08G01390	0	0	0.05	6.09	6.21	5.68	-8.19143	1.4e-93	8.59e-92	chr8:4198435-4199753:+	CaDEM08G01390	NA	NA	XP_016557130.1 PREDICTED: probable S-adenosylmethionine-dependent methyltransferase At5g37990 [Capsicum annuum]
CaDEM03G03310	0.05	0.05	0.05	0.07	0.1	0.1	-1.05692	0.00148437	0.00283906	chr3:9367141-9382735:-	CaDEM03G03310	NA	NA	PHT85355.1 hypothetical protein T459_07461 [Capsicum annuum]
CaDEM12G30970	0.33	0.05	0.05	0.89	0.08	0.03	-1.32394	0.00401686	0.00715942	chr12:260512557-260542606:-	CaDEM12G30970	NA	NA	NA
CaDEM06G14160	0.04	0.06	0.05	0.09	0.2	0.18	-1.75134	0.000153842	0.000339226	chr6:183637067-183643369:+	CaDEM06G14160	NA	COMT; caffeic acid 3-O-methyltransferase / acetylserotonin O-methyltransferase [EC:2.1.1.68 2.1.1.4]; K13066	XP_016575180.1 PREDICTED: caffeic acid 3-O-methyltransferase-like isoform X1 [Capsicum annuum]
CaDEM03G32100	0.06	0.08	0.05	0.16	0.19	0.21	-1.65092	1.92e-08	6.44e-08	chr3:260021924-260033580:+	CaDEM03G32100	NA	NA	PHT87815.1 Non-functional NADPH-dependent codeinone reductase 2 [Capsicum annuum]
CaDEM03G04590	0.1	0.11	0.05	0.03	0.03	0.03	1.42606	0.00340854	0.00615043	chr3:13002712-13012735:-	CaDEM03G04590	NA	NA	PHT85495.1 Myosin-7 [Capsicum annuum]
CaDEM07G01130	0.06	0.34	0.05	1.72	1.3	0.37	-2.86346	8.05e-07	2.31e-06	chr7:4237862-4239128:+	CaDEM07G01130	6;GO:0005575,cellular_component cellular_component;GO:0005622,cellular_component intracellular;GO:0005623,cellular_component cell;GO:0005737,cellular_component cytoplasm;GO:0044424,cellular_component intracellular part;GO:0044464,cellular_component cell part	NA	XP_016579283.1 PREDICTED: ribonuclease S-2-like [Capsicum annuum]
CaDEM06G27990	0.06	0.05	0.06	0.21	0.23	0.19	-1.97186	2.42e-09	8.8e-09	chr6:237542954-237551831:+	CaDEM06G27990	99;GO:0001666,biological_process response to hypoxia;GO:0003674,molecular_function molecular_function;GO:0005215,molecular_function transporter activity;GO:0005342,molecular_function organic acid transmembrane transporter activity;GO:0005372,molecular_function water transmembrane transporter activity;GO:0005575,cellular_component cellular_component;GO:0005622,cellular_component intracellular;GO:0…	NA	XP_016576910.1 PREDICTED: nodulin-26-like [Capsicum annuum]
CaDEM03G19020	0.06	0.06	0.07	0.14	0.16	0.07	-1.08206	0.00427227	0.00758661	chr3:145135085-145145094:+	CaDEM03G19020	32;GO:0000428,cellular_component DNA-directed RNA polymerase complex;GO:0005575,cellular_component cellular_component;GO:0005622,cellular_component intracellular;GO:0005623,cellular_component cell;GO:0005634,cellular_component nucleus;GO:0005654,cellular_component nucleoplasm;GO:0005666,cellular_component RNA polymerase III complex;GO:0005730,cellular_component nucleolus;GO:0005736,cellular_compo…	RPAC1, RPC40, POLR1C; DNA-directed RNA polymerases I and III subunit RPAC1; K03027	PHT86841.1 hypothetical protein T459_08947 [Capsicum annuum]
CaDEM12G00060	0.06	0.07	0.07	0.02	0.02	0	1.985	1.61e-06	4.47e-06	chr12:579213-601421:-	CaDEM12G00060	NA	NA	PHT30921.1 hypothetical protein CQW23_27258 [Capsicum baccatum]
CaDEM12G05220	0.04	0.08	0.07	0.3	0.36	0.38	-2.57319	2.71e-14	1.42e-13	chr12:12950452-12956792:+	CaDEM12G05220	NA	NA	PHU00076.1 hypothetical protein BC332_29863 [Capsicum chinense]
CaDEM03G27570	0.04	0.08	0.07	0.31	0.29	0.33	-2.34025	1.17e-10	4.69e-10	chr3:242211525-242217035:+	CaDEM03G27570	35;GO:0001101,biological_process response to acid chemical;GO:0005575,cellular_component cellular_component;GO:0005622,cellular_component intracellular;GO:0005623,cellular_component cell;GO:0005634,cellular_component nucleus;GO:0005730,cellular_component nucleolus;GO:0006950,biological_process response to stress;GO:0006970,biological_process response to osmotic stress;GO:0008150,biological_proces…	SAP18; histone deacetylase complex subunit SAP18; K14324	PHT89473.1 hypothetical protein T459_04586 [Capsicum annuum]
CaDEM12G01750	0.1	0.08	0.07	0.3	0.2	0.29	-1.76888	1.16e-05	2.93e-05	chr12:3755613-3760169:-	CaDEM12G01750	107;GO:0000003,biological_process reproduction;GO:0000212,biological_process meiotic spindle organization;GO:0000226,biological_process microtubule cytoskeleton organization;GO:0000228,cellular_component nuclear chromosome;GO:0000280,biological_process nuclear division;GO:0000785,cellular_component chromatin;GO:0000790,cellular_component nuclear chromatin;GO:0000791,cellular_component euchromatin…	NA	XP_016549922.1 PREDICTED: PHD finger protein MALE MEIOCYTE DEATH 1 [Capsicum annuum]
CaDEM09G24710	0.05	0.09	0.08	0.02	0.03	0.01	1.72189	0.000144808	0.000320808	chr9:267254551-267269475:-	CaDEM09G24710	24;GO:0005575,cellular_component cellular_component;GO:0005623,cellular_component cell;GO:0005886,cellular_component plasma membrane;GO:0006950,biological_process response to stress;GO:0006952,biological_process defense response;GO:0007154,biological_process cell communication;GO:0007165,biological_process signal transduction;GO:0008150,biological_process biological_process;GO:0009605,biological_…	RPS2; disease resistance protein RPS2; K13459	PHT73585.1 hypothetical protein T459_24370 [Capsicum annuum]
CaDEM06G15430	0.14	0.09	0.08	3.55	2.74	3.28	-5.07148	4.76e-101	3.39e-99	chr6:192021392-192025562:+	CaDEM06G15430	NA	NA	XP_016575140.1 PREDICTED: bidirectional sugar transporter SWEET1-like [Capsicum annuum]
CaDEM07G03530	0.1	0.11	0.08	0.4	0.42	0.25	-1.95604	8.09e-09	2.81e-08	chr7:12882033-12887819:+	CaDEM07G03530	NA	E3.2.1.14; chitinase [EC:3.2.1.14]; K01183	XP_016579829.1 PREDICTED: G-type lectin S-receptor-like serine/threonine-protein kinase At1g67520 [Capsicum annuum]
CaDEM03G43300	0.05	0.13	0.08	0.32	0.2	0.25	-1.55039	2.85e-05	6.91e-05	chr3:284946755-284952341:+	CaDEM03G43300	NA	NA	XP_016566687.1 PREDICTED: uncharacterized protein LOC107864772 [Capsicum annuum]
CaDEM02G27090	0.12	0.14	0.08	0.32	0.3	0.46	-1.73963	1.78e-08	6.01e-08	chr2:162883781-162890442:+	CaDEM02G27090	40;GO:0003674,molecular_function molecular_function;GO:0003824,molecular_function catalytic activity;GO:0004842,molecular_function ubiquitin-protein transferase activity;GO:0006464,biological_process cellular protein modification process;GO:0006508,biological_process proteolysis;GO:0006511,biological_process ubiquitin-dependent protein catabolic process;GO:0006807,biological_process nitrogen comp…	NA	PHU27186.1 hypothetical protein BC332_05518 [Capsicum chinense]
CaDEM12G20330	0.18	0.22	0.08	0.4	0.35	0.31	-1.22143	8.56e-06	2.2e-05	chr12:209726097-209735569:+	CaDEM12G20330	NA	LOX1_5; linoleate 9S-lipoxygenase [EC:1.13.11.58]; K15718	PHT66180.1 putative linoleate 9S-lipoxygenase 5 [Capsicum annuum]
CaDEM08G23970	0.28	0.26	0.08	1.52	1.64	1.58	-2.97758	1.15e-10	4.61e-10	chr8:169317018-169317825:-	CaDEM08G23970	NA	NA	XP_016582052.1 PREDICTED: uncharacterized protein LOC107879541 [Capsicum annuum]
CaDEM09G26480	0.07	0.1	0.09	0.02	0.04	0.04	1.19201	0.000135228	0.000300901	chr9:271749850-271772306:+	CaDEM09G26480	334;GO:0000003,biological_process reproduction;GO:0001558,biological_process regulation of cell growth;GO:0001708,biological_process cell fate specification;GO:0003006,biological_process developmental process involved in reproduction;GO:0003674,molecular_function molecular_function;GO:0003824,molecular_function catalytic activity;GO:0004175,molecular_function endopeptidase activity;GO:0004197,mol…	NA	XP_006367593.1 PREDICTED: calpain-type cysteine protease DEK1 [Solanum tuberosum]
CaDEM02G22280	0.07	0.13	0.09	1.58	1.38	1.43	-3.93878	1.67e-29	1.95e-28	chr2:154850756-154852867:+	CaDEM02G22280	66;GO:0000325,cellular_component plant-type vacuole;GO:0003674,molecular_function molecular_function;GO:0003824,molecular_function catalytic activity;GO:0004364,molecular_function glutathione transferase activity;GO:0005488,molecular_function binding;GO:0005575,cellular_component cellular_component;GO:0005622,cellular_component intracellular;GO:0005623,cellular_component cell;GO:0005634,cellular_…	GST, gst; glutathione S-transferase [EC:2.5.1.18]; K00799	XP_016562106.1 PREDICTED: glutathione S-transferase F11 [Capsicum annuum]
CaDEM06G26750	0.15	0.28	0.09	0.41	0.49	0.44	-1.42804	2.57e-06	7.01e-06	chr6:235433189-235438160:-	CaDEM06G26750	NA	NA	XP_016578159.1 PREDICTED: uncharacterized protein LOC107875828 [Capsicum annuum]
CaDEM07G04740	0.38	0.3	0.09	1.17	1.18	1.54	-2.43815	9.69e-11	3.93e-10	chr7:19694951-19696347:+	CaDEM07G04740	NA	NA	PHT42441.1 hypothetical protein CQW23_16466, partial [Capsicum baccatum]
CaDEM10G25930	0.09	0.05	0.1	0.29	0.22	0.28	-1.86269	6.96e-12	3.09e-11	chr10:236319097-236331042:+	CaDEM10G25930	103;GO:0000003,biological_process reproduction;GO:0000323,cellular_component lytic vacuole;GO:0000325,cellular_component plant-type vacuole;GO:0002376,biological_process immune system process;GO:0003006,biological_process developmental process involved in reproduction;GO:0003674,molecular_function molecular_function;GO:0003824,molecular_function catalytic activity;GO:0004175,molecular_function en…	CTSL; cathepsin L [EC:3.4.22.15]; K01365	PHT71489.1 hypothetical protein T459_26593 [Capsicum annuum]
CaDEM12G15390	0.12	0.07	0.1	0.02	0.03	0.04	1.48418	4.85e-05	0.000114046	chr12:122015709-122033272:-	CaDEM12G15390	NA	ABF; ABA responsive element binding factor; K14432	PHT55088.1 hypothetical protein CQW23_03574 [Capsicum baccatum]
CaDEM03G14410	0.29	0.09	0.1	0.66	0.42	0.46	-1.86847	6.05e-07	1.76e-06	chr3:68448261-68452386:-	CaDEM03G14410	NA	NA	XP_016567921.1 PREDICTED: ammonium transporter 3 member 1-like isoform X1 [Capsicum annuum]
CaDEM09G22570	0.05	0.12	0.1	0.45	0.77	1.18	-3.18062	6.5e-09	2.27e-08	chr9:260150008-260151379:-	CaDEM09G22570	105;GO:0000003,biological_process reproduction;GO:0003006,biological_process developmental process involved in reproduction;GO:0003674,molecular_function molecular_function;GO:0003824,molecular_function catalytic activity;GO:0006464,biological_process cellular protein modification process;GO:0006486,biological_process protein glycosylation;GO:0006725,biological_process cellular aromatic compound …	CISZOG; cis-zeatin O-glucosyltransferase [EC:2.4.1.215]; K13495; ZOX1; zeatin O-xylosyltransferase [EC:2.4.2.40]; K13494	PHU07964.1 Zeatin O-glucosyltransferase [Capsicum chinense]
CaDEM01G00070	0.11	0.14	0.1	0.03	0.06	0.05	1.25183	0.000127636	0.00028542	chr1:165117-180321:-	CaDEM01G00070	334;GO:0000003,biological_process reproduction;GO:0001558,biological_process regulation of cell growth;GO:0001708,biological_process cell fate specification;GO:0003006,biological_process developmental process involved in reproduction;GO:0003674,molecular_function molecular_function;GO:0003824,molecular_function catalytic activity;GO:0004175,molecular_function endopeptidase activity;GO:0004197,mol…	NA	XP_006367593.1 PREDICTED: calpain-type cysteine protease DEK1 [Solanum tuberosum]
CaDEM11G19860	0.11	0.14	0.1	0.52	0.41	0.47	-2.10397	2.69e-07	8.13e-07	chr11:245801658-245804379:+	CaDEM11G19860	NA	NA	XP_016546639.1 PREDICTED: ankyrin repeat-containing protein At5g02620-like [Capsicum annuum]
CaDEM01G50350	0.15	0.14	0.1	0.05	0.04	0.07	1.10375	0.000462225	0.000954571	chr1:334415282-334429358:+	CaDEM01G50350	90;GO:0000375,biological_process RNA splicing, via transesterification reactions;GO:0000377,biological_process RNA splicing, via transesterification reactions with bulged adenosine as nucleophile;GO:0000398,biological_process mRNA splicing, via spliceosome;GO:0003674,molecular_function molecular_function;GO:0003676,molecular_function nucleic acid binding;GO:0003723,molecular_function RNA binding;…	PRPF40, PRP40; pre-mRNA-processing factor 40; K12821	PHU01681.1 hypothetical protein BC332_31468 [Capsicum chinense]
CaDEM07G01100	0	0.19	0.1	0.11	1.2	1.05	-3.00331	2.59e-07	7.86e-07	chr7:4173108-4175643:+	CaDEM07G01100	NA	NA	PHT75211.1 hypothetical protein T459_18733 [Capsicum annuum]
CaDEM02G17680	0.16	0.19	0.1	1.96	1.57	2.35	-3.7644	2.51e-22	2.09e-21	chr2:145076472-145077857:-	CaDEM02G17680	57;GO:0003674,molecular_function molecular_function;GO:0003824,molecular_function catalytic activity;GO:0004620,molecular_function phospholipase activity;GO:0005575,cellular_component cellular_component;GO:0005622,cellular_component intracellular;GO:0005623,cellular_component cell;GO:0005737,cellular_component cytoplasm;GO:0006629,biological_process lipid metabolic process;GO:0006638,biological_p…	NA	XP_016559795.1 PREDICTED: phospholipase A1-IIgamma-like [Capsicum annuum]
CaDEM03G05770	0.12	0.22	0.1	1.1	0.72	1.09	-2.75182	6.7e-13	3.19e-12	chr3:17011776-17013692:-	CaDEM03G05770	NA	NA	XP_016567414.1 PREDICTED: uncharacterized protein LOC107865735 [Capsicum annuum]
CaDEM10G21800	0.16	0.28	0.1	1.51	1.08	1.07	-2.78084	5.42e-15	2.99e-14	chr10:226283746-226285643:+	CaDEM10G21800	36;GO:0003674,molecular_function molecular_function;GO:0005488,molecular_function binding;GO:0005515,molecular_function protein binding;GO:0005575,cellular_component cellular_component;GO:0005618,cellular_component cell wall;GO:0005623,cellular_component cell;GO:0005886,cellular_component plasma membrane;GO:0007043,biological_process cell-cell junction assembly;GO:0008150,biological_process biolo…	NA	PHU05678.1 Casparian strip membrane protein 1 [Capsicum chinense]
CaDEM12G20160	0.13	0.1	0.11	0.06	0.06	0.03	1.10907	0.00578249	0.0100654	chr12:208504303-208513539:+	CaDEM12G20160	51;GO:0003674,molecular_function molecular_function;GO:0003824,molecular_function catalytic activity;GO:0005575,cellular_component cellular_component;GO:0005622,cellular_component intracellular;GO:0005623,cellular_component cell;GO:0005737,cellular_component cytoplasm;GO:0005783,cellular_component endoplasmic reticulum;GO:0005886,cellular_component plasma membrane;GO:0006629,biological_process li…	LPT1, ALE1; lysophospholipid acyltransferase [EC:2.3.1.51 2.3.1.23 2.3.1.-]; K13519	XP_016549763.1 PREDICTED: lysophospholipid acyltransferase 1-like [Capsicum annuum]
CaDEM11G04240	0.06	0.11	0.11	0.33	0.56	0.5	-2.38542	1.47e-07	4.55e-07	chr11:14579666-14582126:+	CaDEM11G04240	50;GO:0003674,molecular_function molecular_function;GO:0003824,molecular_function catalytic activity;GO:0004672,molecular_function protein kinase activity;GO:0004674,molecular_function protein serine/threonine kinase activity;GO:0004675,molecular_function transmembrane receptor protein serine/threonine kinase activity;GO:0004888,molecular_function transmembrane signaling receptor activity;GO:0005…	NA	XP_016548767.1 PREDICTED: probable LRR receptor-like serine/threonine-protein kinase At1g07550 isoform X1 [Capsicum annuum]
CaDEM01G10430	0.09	0.13	0.11	0.02	0.04	0.05	1.43231	0.000302832	0.000640619	chr1:27013418-27024726:-	CaDEM01G10430	22;GO:0003674,molecular_function molecular_function;GO:0005488,molecular_function binding;GO:0005515,molecular_function protein binding;GO:0005575,cellular_component cellular_component;GO:0005622,cellular_component intracellular;GO:0005623,cellular_component cell;GO:0005634,cellular_component nucleus;GO:0008150,biological_process biological_process;GO:0009877,biological_process nodulation;GO:0036…	NA	XP_016572724.1 PREDICTED: uncharacterized protein LOC107870643 isoform X1 [Capsicum annuum]
CaDEM06G15250	0.08	0.15	0.11	0.42	0.46	0.31	-1.84229	7.19e-07	2.07e-06	chr6:190815378-190818948:+	CaDEM06G15250	31;GO:0005575,cellular_component cellular_component;GO:0005622,cellular_component intracellular;GO:0005623,cellular_component cell;GO:0005737,cellular_component cytoplasm;GO:0005783,cellular_component endoplasmic reticulum;GO:0005789,cellular_component endoplasmic reticulum membrane;GO:0005794,cellular_component Golgi apparatus;GO:0005798,cellular_component Golgi-associated vesicle;GO:0005801,cel…	NA	XP_016575150.1 PREDICTED: transmembrane emp24 domain-containing protein p24delta3-like [Capsicum annuum]
CaDEM04G17300	0.19	0.16	0.11	0.03	0.03	0.05	1.90245	9.02e-05	0.000205513	chr4:210182712-210189131:+	CaDEM04G17300	6;GO:0005575,cellular_component cellular_component;GO:0005623,cellular_component cell;GO:0005886,cellular_component plasma membrane;GO:0016020,cellular_component membrane;GO:0044464,cellular_component cell part;GO:0071944,cellular_component cell periphery	ABCB1, CD243; ATP-binding cassette, subfamily B (MDR/TAP), member 1 [EC:7.6.2.2]; K05658	XP_016569392.1 PREDICTED: ABC transporter B family member 15-like [Capsicum annuum]
CaDEM02G10800	0.29	0.18	0.11	0.34	0.24	0.51	-1.05499	0.00944036	0.0158692	chr2:119703315-119706873:-	CaDEM02G10800	63;GO:0003674,molecular_function molecular_function;GO:0003824,molecular_function catalytic activity;GO:0005575,cellular_component cellular_component;GO:0005622,cellular_component intracellular;GO:0005623,cellular_component cell;GO:0005737,cellular_component cytoplasm;GO:0005777,cellular_component peroxisome;GO:0005911,cellular_component cell-cell junction;GO:0006629,biological_process lipid meta…	BS, TPS11; (+)-alpha-barbatene/beta-chamigrene/thujopsene synthase [EC:4.2.3.69 4.2.3.78 4.2.3.79]; K15799; GERD; (-)-germacrene D synthase [EC:4.2.3.75]; K15803; TPS12_13; (Z)-gamma-bisabolene synthase [EC:4.2.3.40]; K15795; TPS21; alpha-humulene/beta-caryophyllene synthase [EC:4.2.3.104 4.2.3.57]; K14184	PHT89764.1 hypothetical protein T459_04877 [Capsicum annuum]
CaDEM12G10170	0.29	0.37	0.11	0.08	0.09	0.09	1.52488	0.000763273	0.00152602	chr12:42797790-42803176:-	CaDEM12G10170	NA	NA	XP_016551739.1 PREDICTED: uncharacterized protein LOC107851295 [Capsicum annuum]
CaDEM06G08600	0.09	0.87	0.11	0.09	0.13	0.17	1.37412	0.00457881	0.00809476	chr6:80649846-80661379:+	CaDEM06G08600	8;GO:0005575,cellular_component cellular_component;GO:0005622,cellular_component intracellular;GO:0005623,cellular_component cell;GO:0005737,cellular_component cytoplasm;GO:0005829,cellular_component cytosol;GO:0044424,cellular_component intracellular part;GO:0044444,cellular_component cytoplasmic part;GO:0044464,cellular_component cell part	gloB, gloC, HAGH; hydroxyacylglutathione hydrolase [EC:3.1.2.6]; K01069	XP_016575515.1 PREDICTED: hydroxyacylglutathione hydrolase cytoplasmic isoform X1 [Capsicum annuum]
CaDEM03G14280	0.12	0.01	0.12	0.27	0.38	0.21	-1.95467	3.59e-05	8.59e-05	chr3:66396906-66400744:-	CaDEM03G14280	NA	NA	XP_019231186.1 PREDICTED: uncharacterized protein LOC109212029 [Nicotiana attenuata]
CaDEM01G16180	0.19	0.03	0.12	0.26	0.36	0.21	-1.48786	0.00115336	0.00224627	chr1:61353240-61357107:+	CaDEM01G16180	NA	E1.11.1.7; peroxidase [EC:1.11.1.7]; K00430	XP_016576451.1 PREDICTED: lignin-forming anionic peroxidase-like [Capsicum annuum]
CaDEM08G06400	0.05	0.08	0.12	0	0	0	6.94133	2.3e-12	1.06e-11	chr8:113618901-113630775:+	CaDEM08G06400	74;GO:0000003,biological_process reproduction;GO:0000375,biological_process RNA splicing, via transesterification reactions;GO:0000377,biological_process RNA splicing, via transesterification reactions with bulged adenosine as nucleophile;GO:0000398,biological_process mRNA splicing, via spliceosome;GO:0003006,biological_process developmental process involved in reproduction;GO:0005575,cellular_co…	PRPF3, PRP3; U4/U6 small nuclear ribonucleoprotein PRP3; K12843	PHT74357.1 hypothetical protein T459_21634 [Capsicum annuum]
CaDEM10G05770	0.17	0.09	0.12	0.24	0.29	0.23	-1.14066	0.00348758	0.00628019	chr10:32072223-32076560:-	CaDEM10G05770	NA	NA	XP_016545774.1 PREDICTED: serine/threonine-protein kinase CDL1-like [Capsicum annuum]
CaDEM03G42970	0.08	0.1	0.12	0.17	0.35	0.19	-1.36322	0.000115307	0.000259282	chr3:284354670-284362448:-	CaDEM03G42970	NA	NA	XP_016567564.1 PREDICTED: uncharacterized protein LOC107865884 [Capsicum annuum]
CaDEM06G26710	0.09	0.1	0.12	0.18	0.21	0.3	-1.29178	2.6e-07	7.88e-07	chr6:235358218-235375637:-	CaDEM06G26710	NA	INPP5B_F; inositol polyphosphate 5-phosphatase INPP5B/F [EC:3.1.3.36]; K01099	XP_016578162.1 PREDICTED: type IV inositol polyphosphate 5-phosphatase 9-like [Capsicum annuum]
CaDEM10G23100	0.09	0.11	0.12	0.03	0.03	0.08	1.01148	0.00628242	0.0108656	chr10:230617244-230629138:+	CaDEM10G23100	NA	metE; 5-methyltetrahydropteroyltriglutamate--homocysteine methyltransferase [EC:2.1.1.14]; K00549	PHU05714.1 hypothetical protein BC332_26536 [Capsicum chinense]
CaDEM02G24500	0.03	0.13	0.12	0.3	0.35	0.26	-1.72145	1.01e-07	3.16e-07	chr2:158463943-158470898:-	CaDEM02G24500	NA	NA	XP_016560465.1 PREDICTED: aquaporin PIP2-7-like [Capsicum annuum]
CaDEM02G15650	0.12	0.13	0.12	0.27	0.27	0.21	-1.09435	0.00303226	0.00551735	chr2:140094072-140098414:+	CaDEM02G15650	NA	NA	PHU26023.1 GDSL esterase/lipase [Capsicum chinense]
CaDEM01G02720	0.1	0.14	0.12	0.02	0.07	0.03	1.45365	0.000572305	0.00116328	chr1:4956062-4965586:+	CaDEM01G02720	NA	NA	PHU27991.1 hypothetical protein BC332_00084 [Capsicum chinense]
CaDEM09G24900	0.02	0.21	0.12	0.3	0.2	0.32	-1.24237	0.0021345	0.00397478	chr9:267579723-267586660:+	CaDEM09G24900	18;GO:0005575,cellular_component cellular_component;GO:0005623,cellular_component cell;GO:0005886,cellular_component plasma membrane;GO:0006950,biological_process response to stress;GO:0006952,biological_process defense response;GO:0007154,biological_process cell communication;GO:0007165,biological_process signal transduction;GO:0008150,biological_process biological_process;GO:0009987,biological_…	RPS2; disease resistance protein RPS2; K13459	PHT73587.1 hypothetical protein T459_24372 [Capsicum annuum]
CaDEM12G07150	0.09	0.3	0.12	0.93	0.8	0.88	-2.36245	2.2e-17	1.4e-16	chr12:23042522-23046741:+	CaDEM12G07150	NA	E3.1.1.11; pectinesterase [EC:3.1.1.11]; K01051	XP_016549796.1 PREDICTED: probable pectinesterase 8 [Capsicum annuum]
CaDEM07G02450	0.14	0.33	0.12	0.8	0.87	0.52	-1.91052	6.74e-07	1.95e-06	chr7:7495574-7497690:-	CaDEM07G02450	NA	NA	PHT75269.1 hypothetical protein T459_18791 [Capsicum annuum]
CaDEM10G27080	0.19	0.13	0.13	0.39	0.27	0.58	-1.59517	2.58e-05	6.28e-05	chr10:238326711-238330693:+	CaDEM10G27080	232;GO:0000151,cellular_component ubiquitin ligase complex;GO:0000152,cellular_component nuclear ubiquitin ligase complex;GO:0000724,biological_process double-strand break repair via homologous recombination;GO:0000725,biological_process recombinational repair;GO:0003674,molecular_function molecular_function;GO:0003676,molecular_function nucleic acid binding;GO:0003677,molecular_function DNA bind…	BARD1; BRCA1-associated RING domain protein 1; K10683	PHT63426.1 hypothetical protein T459_32790 [Capsicum annuum]
CaDEM08G11290	0.14	0.16	0.13	0.31	0.28	0.22	-1.03822	1.85e-05	4.56e-05	chr8:143958612-143968962:-	CaDEM08G11290	104;GO:0000325,cellular_component plant-type vacuole;GO:0001101,biological_process response to acid chemical;GO:0003674,molecular_function molecular_function;GO:0005215,molecular_function transporter activity;GO:0005575,cellular_component cellular_component;GO:0005622,cellular_component intracellular;GO:0005623,cellular_component cell;GO:0005737,cellular_component cytoplasm;GO:0005773,cellular_co…	NA	XP_016582203.1 PREDICTED: protein ZINC INDUCED FACILITATOR-LIKE 1-like isoform X1 [Capsicum annuum]
CaDEM08G21080	0.08	0	0.14	0.62	0.77	0.8	-3.50972	5.82e-17	3.61e-16	chr8:163776523-163779358:+	CaDEM08G21080	NA	NA	XP_016582352.1 PREDICTED: uncharacterized protein LOC107879945 [Capsicum annuum]
CaDEM08G17870	0.07	0.11	0.14	0.02	0.04	0.03	1.6047	0.000129209	0.000288649	chr8:157803744-157815579:-	CaDEM08G17870	NA	NA	PHT73355.1 hypothetical protein T459_24140 [Capsicum annuum]
CaDEM11G12770	0.14	0.16	0.14	0.46	0.56	0.43	-1.80995	1.26e-13	6.35e-13	chr11:79838364-79845718:+	CaDEM11G12770	89;GO:0000003,biological_process reproduction;GO:0003002,biological_process regionalization;GO:0003006,biological_process developmental process involved in reproduction;GO:0003674,molecular_function molecular_function;GO:0003700,molecular_function DNA-binding transcription factor activity;GO:0005575,cellular_component cellular_component;GO:0005622,cellular_component intracellular;GO:0005623,cellu…	NA	XP_016548951.1 PREDICTED: homeobox protein knotted-1-like 6 [Capsicum annuum]
CaDEM08G13350	0.2	0.16	0.14	0.02	0.01	0.01	3.67289	6.27e-17	3.88e-16	chr8:148669222-148682026:+	CaDEM08G13350	20;GO:0005575,cellular_component cellular_component;GO:0005622,cellular_component intracellular;GO:0005623,cellular_component cell;GO:0005634,cellular_component nucleus;GO:0005730,cellular_component nucleolus;GO:0031974,cellular_component membrane-enclosed lumen;GO:0031981,cellular_component nuclear lumen;GO:0043226,cellular_component organelle;GO:0043227,cellular_component membrane-bounded organ…	NA	PHT41139.1 Increased DNA methylation 2 [Capsicum baccatum]
CaDEM12G01200	0.2	0.18	0.14	0.29	0.48	0.33	-1.197	0.00118285	0.00229972	chr12:2247442-2250772:+	CaDEM12G01200	36;GO:0001871,molecular_function obsolete pattern binding;GO:0003674,molecular_function molecular_function;GO:0003824,molecular_function catalytic activity;GO:0004553,molecular_function hydrolase activity, hydrolyzing O-glycosyl compounds;GO:0005488,molecular_function binding;GO:0005575,cellular_component cellular_component;GO:0005576,cellular_component extracellular region;GO:0005623,cellular_co…	GN5_6; glucan endo-1,3-beta-glucosidase 5/6 [EC:3.2.1.39]; K19893	PHT64653.1 Glucan endo-1,3-beta-glucosidase 5 [Capsicum annuum]
CaDEM12G03200	0.17	0.19	0.14	0.02	0.04	0.05	2.04006	2.02e-10	7.96e-10	chr12:6906218-6920542:+	CaDEM12G03200	82;GO:0003674,molecular_function molecular_function;GO:0003824,molecular_function catalytic activity;GO:0005575,cellular_component cellular_component;GO:0005622,cellular_component intracellular;GO:0005623,cellular_component cell;GO:0005737,cellular_component cytoplasm;GO:0005783,cellular_component endoplasmic reticulum;GO:0005789,cellular_component endoplasmic reticulum membrane;GO:0006464,biolog…	PIGG, GPI7; ethanolamine phosphate transferase 2 subunit G [EC:2.7.-.-]; K05310	PHT64903.1 hypothetical protein T459_29328 [Capsicum annuum]
CaDEM06G30700	0.06	0.12	0.15	0.11	0.32	0.27	-1.18669	0.00257028	0.00472887	chr6:243036850-243043405:-	CaDEM06G30700	NA	NA	PHT46752.1 Cytochrome 71A1 [Capsicum baccatum]
CaDEM09G26560	0.15	0.12	0.15	0.26	0.23	0.36	-1.13671	0.00217621	0.00404873	chr9:271991674-271996069:+	CaDEM09G26560	334;GO:0000003,biological_process reproduction;GO:0001558,biological_process regulation of cell growth;GO:0001708,biological_process cell fate specification;GO:0003006,biological_process developmental process involved in reproduction;GO:0003674,molecular_function molecular_function;GO:0003824,molecular_function catalytic activity;GO:0004175,molecular_function endopeptidase activity;GO:0004197,mol…	NA	PHT61653.1 hypothetical protein T459_34503 [Capsicum annuum]
CaDEM10G19660	0.09	0.17	0.15	0.07	0.06	0.06	1.07613	0.00471677	0.00832049	chr10:217850703-217859766:-	CaDEM10G19660	NA	IPO5, KPNB3, RANBP5; importin-5; K20222	PHT64841.1 hypothetical protein T459_29266 [Capsicum annuum]
CaDEM12G19170	0.16	0.18	0.15	0.07	0.03	0.04	1.727	5.52e-11	2.28e-10	chr12:197822403-197845958:-	CaDEM12G19170	65;GO:0000003,biological_process reproduction;GO:0000145,cellular_component exocyst;GO:0001927,biological_process exocyst assembly;GO:0005575,cellular_component cellular_component;GO:0005576,cellular_component extracellular region;GO:0005615,cellular_component extracellular space;GO:0005622,cellular_component intracellular;GO:0005623,cellular_component cell;GO:0005737,cellular_component cytoplasm…	NA	XP_016551985.1 PREDICTED: exocyst complex component SEC5A-like isoform X2 [Capsicum annuum]
CaDEM12G21070	0.19	0.19	0.15	0.31	0.36	0.36	-1.06234	0.00395057	0.00705058	chr12:215971958-215975060:+	CaDEM12G21070	NA	NA	XP_016549866.1 PREDICTED: uncharacterized protein LOC107849833 [Capsicum annuum]
CaDEM01G48300	0.2	0.22	0.15	0.04	0.06	0.05	1.7481	1.76e-10	6.97e-10	chr1:327973777-327992459:-	CaDEM01G48300	8;GO:0005575,cellular_component cellular_component;GO:0005622,cellular_component intracellular;GO:0005623,cellular_component cell;GO:0005737,cellular_component cytoplasm;GO:0005829,cellular_component cytosol;GO:0044424,cellular_component intracellular part;GO:0044444,cellular_component cytoplasmic part;GO:0044464,cellular_component cell part	NA	PHT26963.1 hypothetical protein CQW23_33429 [Capsicum baccatum]
CaDEM02G20680	0.22	0.23	0.15	0.35	0.32	0.43	-1.01836	1.84e-07	5.64e-07	chr2:151763735-151780435:+	CaDEM02G20680	NA	NA	PHU26544.1 G-type lectin S-receptor-like serine/threonine-protein kinase [Capsicum chinense]
CaDEM02G30080	0.35	0.43	0.15	1.26	1.22	0.81	-1.86681	4.64e-05	0.000109265	chr2:168293173-168294037:+	CaDEM02G30080	79;GO:0003674,molecular_function molecular_function;GO:0003676,molecular_function nucleic acid binding;GO:0003677,molecular_function DNA binding;GO:0003700,molecular_function DNA-binding transcription factor activity;GO:0005488,molecular_function binding;GO:0005575,cellular_component cellular_component;GO:0005622,cellular_component intracellular;GO:0005623,cellular_component cell;GO:0005634,cellu…	NA	XP_016561144.1 PREDICTED: dof zinc finger protein DOF4.7-like [Capsicum annuum]
CaDEM06G17630	0.14	0.06	0.16	0.44	0.5	0.53	-2.20423	5.24e-10	2e-09	chr6:206263581-206267316:+	CaDEM06G17630	NA	NA	XP_016574982.1 PREDICTED: bifunctional pinoresinol-lariciresinol reductase 2-like [Capsicum annuum]
[truncated: 8,025 more rows]

## Sheet: Table S3
Table S3 Complete list of differentially expressed miRNAs (DEmiRs) regulated by high temperature in pepper flower buds.
DEmiRs in B021 at the pollen mother cell stage (B021_T1 vs. B021_CK1)
[truncated: 388 more rows]

## Sheet: Table S4
Table S4 The results of the targets identified with degradome analysis in B021
Query	Transcript	GnenID	Symbol	Description	GO	KEGG	T Start	T Stop	T Slice	MFE ratio	Allen Score	Structure	Sequence	Degradome Raw Reads (B021)	Degradome Norm Reads (B021)	Degradome Category (B021)	Degradome P val (B021)	T plot_file_path (B021)
[truncated: 2,821 more rows]

## Sheet: Table S5
Table S5 The results of the targets identified with degradome analysis in DL
[truncated: 2,339 more rows]

[truncated: 1 more sheets: Table S6]
